# Supplementary material for: Data on spatio-temporal representation of mineral N fertilization and manure N application as well as ammonia volatilization in French regions for the crop year 2005/06
Source: Data Brief. 2018 Oct 4;21:1119–24. doi: 10.1016/j.dib.2018.09.119 (PMC6230964; doi:10.1016/j.dib.2018.09.119)
Supplement: Supplementary file 2 — Supplementary material [file mmc2.xlsx]

## Sheet: Feuil1
Table 1: mineral fertilization practices per crop and per region for the crop year 2005/06
Region	Crop	Origine of the mineral fertilization management	Part of fields fertilized with mineral fertilizers per crop per region	Rank of the fertilization management	Part of each fertilization management	Rank of the fertilizer application	Part of each fertilizer application	Mean amount of the mineral fertilizer applied	Integrated amount of N applied for each fertilization management per crop per region	Occurrence of fertilizer applications in each fortnight (% of parcels)
										Beginning	2005-07-16	2005-08-01	2005-08-16	2005-09-01	2005-09-16	2005-10-01	2005-10-16	2005-11-01	2005-11-16	2005-12-01	2005-12-16	2006-01-01	2006-01-16	2006-02-01	2006-02-16	2006-03-01	2006-03-16	2006-04-01	2006-04-16	2006-05-01	2006-05-16	2006-06-01	2006-06-16	2006-07-01	2006-07-16	2006-08-01	2006-08-16
											-	-	-	-	-	-	-	-	-	-	-	-	-	-	-	-	-	-	-	-	-	-	-	-	-	-	-
										End	2005-07-31	2005-08-15	2005-08-31	2005-09-15	2005-09-30	2005-10-15	2005-10-31	2005-11-15	2005-11-30	2005-12-15	2005-12-31	2006-01-15	2006-01-31	2006-02-15	2006-02-28	2006-03-15	2006-03-31	2006-04-15	2006-04-30	2006-05-15	2006-05-31	2006-06-15	2006-06-30	2006-07-15	2006-07-31	2006-08-15	2006-08-31
(21 regions)	(12 crops)	(differs from the right region when no survey was performed)	(%)	(1,2,3)	(%)	(1,2,3,4,5)	(%)	(kg N ha-1)	(kg N ha-1)	Code	2005072q	2005081q	2005082q	2005091q	2005092q	2005101q	2005102q	2005111q	2005112q	2005121q	2005122q	2006011q	2006012q	2006021q	2006022q	2006031q	2006032q	2006041q	2006042q	2006051q	2006052q	2006061q	2006062q	2006071q	2006072q	2006081q	2006082q
Alsace	Sugar beet	Champagne-Ardennes	89.7959	management 1	84.04	application 1	100	117	98.3268				0.645	0.645	0.645	0.645	0.645	0.645						1.94	7.1	35.48	26.45	11.29	11.29	1.29	1.29
				management 2	8.51	application 1	100	68	10.6269				3.125	3.125	3.125	3.125	3.125	3.125							18.75	18.75	14.5833	14.5833	14.5833
						application 2	87.5	65																			50	21.4286	14.2857	14.2857
				management 3	7.45	application 1	100	102	7.599																					50	50
	Soft wheat	Alsace	100	management 1	86.89	application 1	100	56.5	132.704								1.15333	1.15333	1.15333	1.15333	1.15333	1.15333	1.15333	1.15333	1.15333	35.85	35.85	11.32	3.3	3.3
						application 2	100	80																		11.6367	11.6367	11.6367	46.23	9.435	9.435
						application 3	40.566	40																				9.525	9.525	30.95	33.33	8.335	8.335
				management 2	6.56	application 1	100	55.5	12.5296								6.25	6.25	6.25	6.25	6.25	6.25	6.25	6.25	6.25	6.25	37.5
						application 2	100	45.5																		25	25	25	25
						application 3	100	60																				33.3333	33.3333	33.3333
						application 4	100	30																						33.3333	33.3333	33.3333
				management 3	6.56	application 1	100	77.5	5.084																	18.75	18.75	20.8333	20.8333	20.8333
	Oilseed rape	Lorraine	100	management 1	37.1134	application 1	100	78	66.7216															7.85714	7.85714	55.7143	24.2857
						application 2	100	78				4.28571													6.945	6.945	41.67	22.22	22.22
						application 3	23.6111	64																		14.705	14.705	70.59
						application 4	22.2222	39																			28.125	28.125	21.875	21.875
				management 2	62.8866	application 1	100	60	105.856															2.46	33.61	53.28	10.66
						application 2	100	56																	13.525	13.525	43.44	14.755	14.755
						application 3	91.8033	57																		12.945	12.945	55.36	6.25	6.25	6.25
	Forage maize	Alsace	93.3333	management 1	100	application 1	100	75	111.357																			21.43	21.43	21.43	11.9067	11.9067	11.9067
						application 2	50	53																							33.3333	33.3333	33.3333
						application 3	21.4286	46																							33.33	33.33	33.33
	Barley	Lorraine	99.635	management 1	61.68	application 1	100	70	91.2864																11.83	46.15	30.18	5.915	5.915
						application 2	100	78																	0.89	0.89	13.61	61.54	7.69333	7.69333	7.69333
				management 2	31.75	application 1	100	49	44.3515															3.57143	20.2381	41.6667	26.1905	4.16667	4.16667
						application 2	100	50																	10.92	10.92	24.14	33.33	6.89667	6.89667	6.89667
						application 3	68.9655	59																			13.33	66.67	10	10
				management 3	6.57	application 1	100	98	6.4386																	26.6667	26.6667	23.3333	23.3333
	Potato	Picardie	99.0291	management 1	91.26	application 1	100	120	132.939											0.354667	0.354667	0.354667	0.354667	0.354667	0.354667	0.354667	6.38	26.6	30.85	15.425	15.425
						application 2	40.4255	63.5				0.354667	0.354667	0.354667	0.354667	0.354667	0.354667	0.354667	0.354667									15.79	15.79	23.68	18.42	13.16	13.16
				management 2	4.85	application 1	100	168.5	8.17225											10	10
				management 3	3.88	application 1	100	44	3.69893			10	10	10	10	10	10	10	10								50	50
						application 2	133.333	38.5																								100
	Grain maize	Alsace	99.187	management 1	100	application 1	100	60	153.484																		9.425	9.425	47.54	23.77	3.28	3.28	3.28
						application 2	78.6885	92																				5.73	5.73	25	28.12	30.21	5.21
						application 3	25.4098	83																				3.22667	3.22667	3.22667	25.81	41.94	22.58
	Grass leys	Franche-Comte	75.2577	management 1	100	application 1	100	33	45.4426																	4.92	4.92	8.2	14.75	6.56	6.56	11.48	26.23	5.46333	5.46333	5.46333
						application 2	37.7049	33																						5.79667	5.79667	5.79667	56.52	6.52	6.52	6.52	6.52
	Permanent grassland	Picardie	93.4132	management 1	100	application 1	100	54	80.1905															7.74	7.74	34.52	22.62	9.525	9.525		4.165	4.165
						application 2	42.8571	50																		8.33333	8.33333	6.94444	6.94444	16.6667	16.6667	8.33333	13.8889	13.8889
						application 3	9.52381	50																						20.8333	20.8333	20.8333			12.5	12.5	12.5
Aquitaine	Soft wheat	Aquitaine	98.7421	management 1	100	application 1	100	45	151.955						2.97333	2.97333	2.97333	3.185	3.185	4.775	4.775	15.29	25.48	19.11	8.28	1.7525	1.7525	1.7525	1.7525
						application 2	93.6306	66										1.224	1.224	1.224	1.224	1.224	6.12	18.37	14.97	16.33	25.17	7.48	1.81333	1.81333	1.81333
						application 3	70.0637	51															3.03	3.03	3.03	16.36	17.27	30	19.09	8.18
						application 4	23.5669	40																		9.46	9.46	21.62	27.03	24.32	8.11
	Oilseed rape	Poitou-Charentes	99.0476	management 1	96.63	application 1	100	63	156.722											0.454545	0.454545	0.454545	36	46	7.5	1.83333	1.83333	1.83333
						application 2	100	78				0.454545	0.454545	0.454545	0.454545	0.454545	0.454545	0.454545	0.454545	3.16667					11	38.5	32	4.5	4.5
						application 3	37.5	56.5										3.16667	3.16667						9.46	17.57	37.84	14.865	14.865	5.41
				management 2	3.37	application 1	100	96.5	3.25205																25	25	25	25
	Forage maize	Aquitaine	97.2973	management 1	70.27	application 1	100	45.5	87.9726																			17.305	17.305	53.85	5.77	5.77
						application 2	53.8462	148																								71.4286	28.5714
				management 2	29.73	application 1	100	28.5	27.6192																				50	25	25
						application 2	70	92																						33.3333	33.3333	33.3333
	Barley	Poitou-Charentes	99.1632	management 1	100	application 1	100	52	119.203											3.55571	3.55571	3.55571	3.55571	37.55	9.28	12.66	8.86	3.375	3.375
						application 2	87.3418	67									3.55571	3.55571	3.55571				3.38	3.38	7.25	18.84	34.3	21.26	2.8975	2.8975	2.8975	2.8975
						application 3	20.6751	42																	6.12	16.33	20.41	24.49	26.53	3.06	3.06
	Potato	Picardie	99.0291	management 1	91.26	application 1	100	120	132.939											0.354667	0.354667	0.354667	0.354667	0.354667	0.354667	0.354667	6.38	26.6	30.85	15.425	15.425
						application 2	40.4255	63.5				0.354667	0.354667	0.354667	0.354667	0.354667	0.354667	0.354667	0.354667									15.79	15.79	23.68	18.42	13.16	13.16
				management 2	4.85	application 1	100	168.5	8.17225											10	10
				management 3	3.88	application 1	100	44	3.69893			10	10	10	10	10	10	10	10								50	50
						application 2	133.333	38.5																								100
	Sunflower	Aquitaine	97.931	management 1	100	application 1	100	52	67.5493										0.861111	0.861111	0.861111	0.861111	0.861111	0.861111	0.861111	0.861111	0.861111	34.51	25.35	11.97	9.86	5.28	5.28
						application 2	33.8028	46																		3.6475	3.6475	3.6475	3.6475	14.58	35.42	29.17	6.25
	Grain maize	Aquitaine	99.1416	management 1	100	application 1	100	27	192.636														1.126	1.126	1.126	1.126	1.126	20.78	40.69	24.68	2.74333	2.74333	2.74333
						application 2	89.1775	136.5																				9.71	9.71	13.11	25.24	35.44	3.4	3.4
						application 3	27.2727	161																					5.555	5.555	33.33	39.68	7.935	7.935
	Grass leys	Aquitaine	89.2857	management 1	100	application 1	100	39	71.8571					5.95				1.19	1.19	1.19	1.19	1.19	5.355	5.355	11.9	29.76	16.67	3.96667	3.96667	3.96667	2.38	2.38	2.38
						application 2	59.5238	46																	5	5	16	8	8	10	14	14	14		3	3
						application 3	11.9048	46																							40	30	30
	Permanent grassland	Pays-de-la-Loire	82.9114	management 1	100	application 1	100	42	49.0909					0.689091	0.689091	0.689091	0.689091	0.689091	0.689091	0.689091	0.689091	0.689091	0.689091	0.689091	13.64	27.27	25.76	9.09	9.09	3.79	3.79
						application 2	19.697	36																			26.9231	26.9231	46.1538
Auvergne	Sugar beet	Champagne-Ardennes	89.7959	management 1	84.04	application 1	100	117	98.3268				0.645	0.645	0.645	0.645	0.645	0.645						1.94	7.1	35.48	26.45	11.29	11.29	1.29	1.29
				management 2	8.51	application 1	100	68	10.6269				3.125	3.125	3.125	3.125	3.125	3.125							18.75	18.75	14.5833	14.5833	14.5833
						application 2	87.5	65																			50	21.4286	14.2857	14.2857
				management 3	7.45	application 1	100	102	7.599																					50	50
	Soft wheat	Auvergne	99.1111	management 1	100	application 1	100	50	140.691						1.166	1.166	1.166	1.166	1.166	1.79333	1.79333	1.79333	8.07	16.14	21.08	25.56	9.42	2.84	2.84	2.84
						application 2	90.1345	66																4.23	4.23	18.41	26.87	30.85	8.96	3.235	3.235
						application 3	51.1211	50																		6.14	6.14	19.3	20.18	24.56	17.54	6.14
						application 4	15.2466	37																					14.71	32.35	17.6467	17.6467	17.6467
	Oilseed rape	Centre	99.6047	management 1	96.43	application 1	100	66	155.986				1.23		0.546667	0.546667	0.546667					2.47	2.47	44.86	32.1	3.046	3.046	3.046	3.046	3.046
						application 2	100	78												4.32	4.32					33.74	43.62	6.995	6.995
						application 3	34.1564	52																	7.83	7.83	45.78	19.275	19.275
				management 2	3.57	application 1	100	74	2.6418															25	25	10	10	10	10	10
	Forage maize	Auvergne	93.9394	management 1	100	application 1	100	50	83.6774															3.87	3.87	3.87	3.87	3.87	12.9	19.35	16.13	19.35	6.45	6.45
						application 2	38.7097	67																					25	25	16.6667	16.6667	16.6667
						application 3	12.9032	60																								50	50
	Barley	Centre	99.6296	management 1	100	application 1	100	56	123.022			2.84154	2.84154	2.84154	2.84154	2.84154	2.84154	2.84154	2.84154	2.84154	2.84154	2.84154	2.84154	2.84154	25.75	22.76	3.6375	3.6375	3.6375	3.6375
						application 2	88.806	66																9.94333	9.94333	9.94333	36.13	25.63	2.1	2.1	2.1	2.1
						application 3	18.2836	46																		6.12	42.86	34.69	5.44333	5.44333	5.44333
	Grain maize	Auvergne	100	management 1	29.55	application 1	100	127	46.223															3.846	3.846	3.846	3.846	3.846	19.23	38.46	7.69333	7.69333	7.69333
						application 2	19.2308	153																							50	50
				management 2	70.45	application 1	100	40	112.856															3.76333	3.76333	3.76333	19.35	4.84	50	9.68	1.61333	1.61333	1.61333
						application 2	100	92																				9.675	9.675	27.42	20.97	22.58	9.68
						application 3	30.6452	92																							39.47	39.47	21.05
	Grass leys	Auvergne	85.8586	management 1	100	application 1	100	45	56.8519								0.685556	0.685556	0.685556	0.685556	0.685556	0.685556	0.685556	0.685556	0.685556	22.22	20.99	23.46	9.26	9.26	1.728	1.728	1.728	1.728	1.728
						application 2	29.6296	40																			12.5	12.5	20.83	16.67	12.5	5	5	5	5	5
	Sunflower	Centre	84.1463	management 1	2.6	application 1	100	30	0.78																				100
				management 2	97.4	application 1	100	48	46.752																		15.555	15.555	28.15	21.48	7.41	5.925	5.925
	Permanent grassland	Pays-de-la-Loire	82.9114	management 1	100	application 1	100	42	49.0909					0.689091	0.689091	0.689091	0.689091	0.689091	0.689091	0.689091	0.689091	0.689091	0.689091	0.689091	13.64	27.27	25.76	9.09	9.09	3.79	3.79
						application 2	19.697	36																			26.9231	26.9231	46.1538
Basse-Normandie	Sugar beet	Ile-de-France	99.115	management 1	81.42	application 1	100	127.5	103.811				2.17357	2.17357	2.17357	2.17357	2.17357	2.17357	2.17357	2.17357	2.17357	2.17357	2.17357	2.17357	2.17357	2.17357	35.87	8.425	8.425	8.425	8.425
				management 2	10.62	application 1	100	117	12.4254				3.24643	3.24643	3.24643	3.24643	3.24643	3.24643	3.24643	3.24643	3.24643	3.24643	3.24643	3.24643	3.24643	3.24643	27.27	6.8175	6.8175	6.8175	6.8175
				management 3	7.96	application 1	100	63	8.81791				5.26316	5.26316	5.26316	5.26316	5.26316	5.26316	5.26316	5.26316	5.26316	5.26316	5.26316	5.26316	5.26316	5.26316	5.26316	5.26316	5.26316	5.26316	5.26316
						application 2	55.5556	86																				100
	Soft wheat	Basse-Normandie	100	management 1	91.06	application 1	100	54	134.36								0.667143	0.667143	0.667143	0.667143	0.667143	0.667143	0.667143	35.98	22.43	22.9	3.505	3.505	3.505	3.505
						application 2	100	70																	5.375	5.375	30.84	39.25	13.55	1.4025	1.4025	1.4025	1.4025
						application 3	58.8785	40																				15.87	25.4	34.13	8.2	8.2	8.2
				management 2	4.26	application 1	100	55	5.1546								6.66667	6.66667	6.66667	6.66667	6.66667	6.66667	6.66667	6.66667	6.66667	40
						application 2	90	60																			33.3333	66.6667
						application 3	30	40																							33.3333	33.3333	33.3333
				management 3	4.68	application 1	100	66	3.0888																18.18	18.18	13.6375	13.6375	13.6375	13.6375
	Oilseed rape	Haute-Normandie	99.1736	management 1	94.12	application 1	100	67	156.046				0.595	0.595	0.595	0.595	0.595	0.595					17.41	17.41	20.54	32.14	2.97667	2.97667	2.97667
						application 2	100	70															3.57	3.57	3.57	30.36	33.93	5	5	5	5	5
						application 3	41.9643	60																		14.89	48.94	25.53	5.32	5.32
						application 4	8.03571	45																			33.33	22.22	22.22	22.22
				management 2	5.88	application 1	100	36	2.1168																	100
	Forage maize	Basse-Normandie	95.2607	management 1	100	application 1	100	46	53.3096																1.9025	1.9025	1.9025	1.9025	44.16	38.58	4.82	4.82
						application 2	40.6091	18																					27.5	55	11.25	6.25
	Grain maize	Basse-Normandie	77.7778	management 1	72.22	application 1	100	34	32.8273																		13.635	13.635	36.365	36.365
						application 2	63.6364	18																					50	50
				management 2	27.78	application 1	100	100	27.78																			50	50
	Barley	Haute-Normandie	99.3056	management 1	100	application 1	100	60	133.371				1.39833	1.39833	1.39833	1.39833	1.39833	1.39833	1.39833	1.39833	1.39833	1.39833	1.39833	1.39833	14.69	44.06	17.48	1.398	1.398	1.398	1.398	1.398
						application 2	94.4056	65																5.18667	5.18667	5.18667	20	46.67	8.89	8.89
						application 3	23.7762	50.5																3.675	3.675	3.675	3.675	32.35	26.47	26.47
	Potato	Picardie	99.0291	management 1	91.26	application 1	100	120	132.939											0.354667	0.354667	0.354667	0.354667	0.354667	0.354667	0.354667	6.38	26.6	30.85	15.425	15.425
						application 2	40.4255	63.5				0.354667	0.354667	0.354667	0.354667	0.354667	0.354667	0.354667	0.354667									15.79	15.79	23.68	18.42	13.16	13.16
				management 2	4.85	application 1	100	168.5	8.17225											10	10
				management 3	3.88	application 1	100	44	3.69893			10	10	10	10	10	10	10	10								50	50
						application 2	133.333	38.5																								100
	Grass leys	Basse-Normandie	86.5079	management 1	100	application 1	100	42	55.5067															8	5.33	20	20	29.33	3.335	3.335	5.33	2.665	2.665
						application 2	30.6667	34																				13.0435	13.0435	26.087	8.69565	8.69565	10.1449	10.1449	10.1449
						application 3	9.33333	33																						21.4286	21.4286	57.1429
	Permanent grassland	Basse-Normandie	84.3023	management 1	100	application 1	100	42.5	76.3462					0.874545	0.874545	0.874545	0.874545	0.874545	0.874545	0.874545	0.874545	0.874545	0.874545	0.874545	10.575	10.575	36.54	19.23	5.77	2.56333	2.56333	2.56333
						application 2	57.6923	40																			8.335	8.335	10	20	16.67	20	4.1675	4.1675	4.1675	4.1675
						application 3	26.9231	40																							21.43	21.43	17.855	17.855			21.43
Bourgogne	Sugar beet	Ile-de-France	99.115	management 1	81.42	application 1	100	127.5	103.811				2.17357	2.17357	2.17357	2.17357	2.17357	2.17357	2.17357	2.17357	2.17357	2.17357	2.17357	2.17357	2.17357	2.17357	35.87	8.425	8.425	8.425	8.425
				management 2	10.62	application 1	100	117	12.4254				3.24643	3.24643	3.24643	3.24643	3.24643	3.24643	3.24643	3.24643	3.24643	3.24643	3.24643	3.24643	3.24643	3.24643	27.27	6.8175	6.8175	6.8175	6.8175
				management 3	7.96	application 1	100	63	8.81791				5.26316	5.26316	5.26316	5.26316	5.26316	5.26316	5.26316	5.26316	5.26316	5.26316	5.26316	5.26316	5.26316	5.26316	5.26316	5.26316	5.26316	5.26316	5.26316
						application 2	55.5556	86																				100
	Soft wheat	Bourgogne	100	management 1	61.61	application 1	100	50	104.737															23.91	38.41	26.81	4.35	4.35
						application 2	100	80																	10.87	10.87	36.23	39.13	0.966667	0.966667	0.966667
						application 3	100	40																		1.45	1.45	10.87	16.67	54.35	7.61	7.61
				management 2	33.04	application 1	100	51	54.3776													2.02703	2.02703	20.2703	28.3784	29.7297	8.78378	8.78378
						application 2	100	72																	8.11	8.11	32.43	37.84	4.50333	4.50333	4.50333
						application 3	45.9459	51																		11.765	11.765	50	13.235	13.235
						application 4	45.9459	39.5																				8.82	14.71	50	13.235	13.235
				management 3	5.36	application 1	100	48	4.49168															20	20	20	20	20
						application 2	40	72.5																	22.22	22.22	22.22	33.33
						application 3	20	34																						33.3333	33.3333	33.3333
	Oilseed rape	Bourgogne	100	management 1	100	application 1	100	72	170.917			0.509167	0.509167	0.509167	0.509167	0.509167	0.509167	0.509167	0.509167	0.509167	0.509167	0.509167	0.509167	34.5	38.43	15.72	5.24
						application 2	98.69	82																12.0933	12.0933	12.0933	46.02	5.9	5.9	5.9
						application 3	34.9345	51.5																	5.625	5.625	48.75	30	5	5
	Forage maize	Bourgogne	98.4127	management 1	100	application 1	100	67	94.8689																			11.475	11.475	31.15	18.03	21.31	3.28	3.28
						application 2	40.9836	68																					6	6	32	28	14	14
	Barley	Bourgogne	100	management 1	5.91	application 1	40	51	2.13548																25	25	16.6667	16.6667	16.6667
						application 2	26.6667	59																				25	25	25	25
				management 2	71.43	application 1	100	52	90.7161				2.18417	2.18417	2.18417	2.18417	2.18417	2.18417	2.18417	2.18417	2.18417	2.18417	2.18417	2.18417	28.97	22.07	17.24	2.76	2.76
						application 2	100	75																	5.86	5.86	36.55	42.07	3.22	3.22	3.22
				management 3	22.66	application 1	100	50	27.7339				2.17417	2.17417	2.17417	2.17417	2.17417	2.17417	2.17417	2.17417	2.17417	2.17417	2.17417	2.17417	23.91	13.04	19.57	8.695	8.695
						application 2	65.2174	52																	18.335	18.335	53.33	10
						application 3	65.2174	59																		23.335	23.335	40	6.665	6.665
	Grain maize	Bourgogne	100	management 1	21.62	application 1	100	99.5	21.5119																					37.5	31.25	15.625	15.625
				management 2	66.22	application 1	100	55	96.1001																			16.33	28.57	16.33	28.57	5.1	5.1
						application 2	97.9592	92																					7.29	7.29	16.67	47.92	20.83
				management 3	12.16	application 1	100	56	18.3095																			33.3333	33.3333	33.3333
						application 2	71.4286	22																					13.3333	13.3333	13.3333	60
						application 3	85.7143	92																						16.665	16.665	33.33	33.33
	Sunflower	Centre	84.1463	management 1	2.6	application 1	100	30	0.78																				100
				management 2	97.4	application 1	100	48	46.752																		15.555	15.555	28.15	21.48	7.41	5.925	5.925
	Grass leys	Bourgogne	79.7468	management 1	100	application 1	100	45	54.6																11.43	17.14	22.86	31.43	8.57	2.1425	2.1425	2.1425	2.1425
						application 2	20	48																			21.4286	21.4286	28.5714	28.5714
	Permanent grassland	Picardie	93.4132	management 1	100	application 1	100	54	80.1905															7.74	7.74	34.52	22.62	9.525	9.525		4.165	4.165
						application 2	42.8571	50																		8.33333	8.33333	6.94444	6.94444	16.6667	16.6667	8.33333	13.8889	13.8889
						application 3	9.52381	50																						20.8333	20.8333	20.8333			12.5	12.5	12.5
Bretagne	Soft wheat	Bretagne	97.6959	management 1	100	application 1	100	50	114.231										1.886	1.886	1.886	1.886	1.886	32.08	20.28	23.11	8.49	2.2	2.2	2.2
						application 2	86.3208	58																4.91803	4.91803	4.91803	26.2295	35.5191	13.1148	3.46084	3.46084	3.46084
						application 3	42.9245	33																		6.59333	6.59333	6.59333	35.16	32.97	6.045	6.045
	Oilseed rape	Poitou-Charentes	99.0476	management 1	96.63	application 1	100	63	156.722											0.454545	0.454545	0.454545	36	46	7.5	1.83333	1.83333	1.83333
						application 2	100	78				0.454545	0.454545	0.454545	0.454545	0.454545	0.454545	0.454545	0.454545	3.16667					11	38.5	32	4.5	4.5
						application 3	37.5	56.5										3.16667	3.16667						9.46	17.57	37.84	14.865	14.865	5.41
				management 2	3.37	application 1	100	96.5	3.25205																25	25	25	25
	Forage maize	Bretagne	83.6601	management 1	100	application 1	100	18	23.3468																	1.6129	1.6129	5.64516	37.0968	44.3548	4.83871	4.83871
						application 2	27.4194	19.5																				17.645	17.645	41.18	11.765	11.765
	Barley	Bretagne	96.5854	management 1	17.07	application 1	100	34	20.1426						1.27	1.27	1.27	1.27	1.27	1.27	1.27	1.27	1.27	60	11.43	17.14
						application 2	100	51															5	5	5	5	42.86	18.575	18.575
						application 3	100	33																				28.57	40	15.715	15.715
				management 2	56.1	application 1	100	50	55.6122						0.87	0.87	0.87	0.87	0.87	0.87	0.87	0.87	0.87	33.04	21.74	20	4.3475	4.3475	4.3475	4.3475
						application 2	95.6522	50															2.72727	2.72727	2.72727	2.72727	20	35.4545	25.4545	2.72727	2.72727	2.72727
						application 3	2.6087	50																				25	25	25	25
				management 3	26.83	application 1	100	50	13.9684						0.925556	0.925556	0.925556	0.925556	0.925556	0.925556	0.925556	0.925556	0.925556	16.67	8.33	10.42	15.625	15.625	12.5	12.5
						application 2	6.25	33																				50	50
	Grain maize	Bretagne	80.9524	management 1	68.25	application 1	100	18	12.285																	3.92	3.92	3.92	35.29	44.12	4.41	4.41
				management 2	31.75	application 1	100	37	15.8563																	5.88333	5.88333	5.88333	58.82	23.53
						application 2	58.8235	22																				33.3333	33.3333	33.3333
	Potato	Picardie	99.0291	management 1	91.26	application 1	100	120	132.939											0.354667	0.354667	0.354667	0.354667	0.354667	0.354667	0.354667	6.38	26.6	30.85	15.425	15.425
						application 2	40.4255	63.5				0.354667	0.354667	0.354667	0.354667	0.354667	0.354667	0.354667	0.354667									15.79	15.79	23.68	18.42	13.16	13.16
				management 2	4.85	application 1	100	168.5	8.17225											10	10
				management 3	3.88	application 1	100	44	3.69893			10	10	10	10	10	10	10	10								50	50
						application 2	133.333	38.5																								100
	Permanent grassland	Bretagne	86.8852	management 1	100	application 1	100	40	62.6866					0.542727	0.542727	0.542727	0.542727	0.542727	0.542727	0.542727	0.542727	0.542727	0.542727	0.542727	12.685	12.685	17.91	12.69	12.69	11.94	7.46	1.4925	1.4925	1.4925	1.4925
						application 2	44.7761	39.5																		5	5	16.67	30	16.67	6.6675	6.6675	6.6675	6.6675
						application 3	14.9254	33.5																					20	20	20	40
	Grass leys	Bretagne	84.0304	management 1	100	application 1	100	45	80.8208														6.13	6.13	8.49	15.09	17.92	19.81	9.43	5.66	5.66	0.943333	0.943333	0.943333	0.943333	0.943333	0.943333
						application 2	62.2642	40.5																		3.0303	3.0303	10.6061	16.6667	22.7273	16.6667	16.6667	3.53535	3.53535	3.53535
						application 3	21.6981	40																				8.69565	8.69565	8.69565	30.4348	13.0435	15.2174	15.2174
						application 4	5.66038	34																								50	50
Centre	Sugar beet	Ile-de-France	99.115	management 1	81.42	application 1	100	127.5	103.811				2.17357	2.17357	2.17357	2.17357	2.17357	2.17357	2.17357	2.17357	2.17357	2.17357	2.17357	2.17357	2.17357	2.17357	35.87	8.425	8.425	8.425	8.425
				management 2	10.62	application 1	100	117	12.4254				3.24643	3.24643	3.24643	3.24643	3.24643	3.24643	3.24643	3.24643	3.24643	3.24643	3.24643	3.24643	3.24643	3.24643	27.27	6.8175	6.8175	6.8175	6.8175
				management 3	7.96	application 1	100	63	8.81791				5.26316	5.26316	5.26316	5.26316	5.26316	5.26316	5.26316	5.26316	5.26316	5.26316	5.26316	5.26316	5.26316	5.26316	5.26316	5.26316	5.26316	5.26316	5.26316
						application 2	55.5556	86																				100
	Durum wheat	Centre	100	management 1	35.29	application 1	100	60	67.4954							4.11556	4.11556	4.11556	4.11556	4.11556	4.11556	4.11556	4.11556	4.11556	31.48	12.965	12.965	1.85333	1.85333	1.85333
						application 2	100	80																3.08667	3.08667	3.08667	61.11	11.11	11.11	2.47	2.47	2.47
						application 3	59.2593	49																			9.38	59.38	6.248	6.248	6.248	6.248	6.248
						application 4	59.2593	37.5																						53.12	15.6267	15.6267	15.6267
				management 2	56.86	application 1	100	63	107.838							2.93778	2.93778	2.93778	2.93778	2.93778	2.93778	2.93778	2.93778	2.93778	34.48	15.515	15.515	2.68333	2.68333	2.68333
						application 2	100	85																4.59667	4.59667	4.59667	48.28	22.99	9.2	1.91667	1.91667	1.91667
						application 3	100	40																			3.45	5.75	10.34	48.28	10.7267	10.7267	10.7267
						application 4	4.5977	36																							33.3333	33.3333	33.3333
				management 3	7.84	application 1	100	28.5	16.9409							8.33333	8.33333	8.33333	8.33333	8.33333	8.33333	8.33333	8.33333	8.33333	8.33333	8.33333	8.33333
						application 2	100	45.5																33.3333	33.3333	33.3333
						application 3	100	73																			100
						application 4	100	39.5																				66.67	33.33
						application 5	83.3333	35.5																						100
	Soft wheat	Centre	99.6805	management 1	98.08	application 1	100	56	172.028				3.785	3.785	3.785	3.785	3.785	3.785	3.785	3.785	3.785	3.785	3.785	3.785	24.84	22.22	1.504	1.504	1.504	1.504	1.504
						application 2	100	75																9.69333	9.69333	9.69333	43.14	21.57	3.105	3.105
						application 3	80.719	46																		4.86	4.86	25.51	26.72	29.15	4.455	4.455
						application 4	18.6275	39																			6.14	6.14	7.02	50.88	14.91	14.91
				management 2	1.92	application 1	100	67	1.2864				8.33333	8.33333	8.33333	8.33333	8.33333	8.33333	8.33333	8.33333	8.33333	8.33333	8.33333	8.33333
	Oilseed rape	Centre	99.6047	management 1	96.43	application 1	100	66	155.986				1.23		0.546667	0.546667	0.546667					2.47	2.47	44.86	32.1	3.046	3.046	3.046	3.046	3.046
						application 2	100	78												4.32	4.32					33.74	43.62	6.995	6.995
						application 3	34.1564	52																	7.83	7.83	45.78	19.275	19.275
				management 2	3.57	application 1	100	74	2.6418															25	25	10	10	10	10	10
	Forage maize	Centre	96.7742	management 1	100	application 1	100	66	98.0333															2	2	2	2	2	25	26.67	8.33	20	5	5
						application 2	51.6667	62																				11.29	11.29	35.48	9.68	22.58	3.22667	3.22667	3.22667
	Barley	Centre	99.6296	management 1	100	application 1	100	56	123.022			2.84154	2.84154	2.84154	2.84154	2.84154	2.84154	2.84154	2.84154	2.84154	2.84154	2.84154	2.84154	2.84154	25.75	22.76	3.6375	3.6375	3.6375	3.6375
						application 2	88.806	66																9.94333	9.94333	9.94333	36.13	25.63	2.1	2.1	2.1	2.1
						application 3	18.2836	46																		6.12	42.86	34.69	5.44333	5.44333	5.44333
	Potato	Picardie	99.0291	management 1	91.26	application 1	100	120	132.939											0.354667	0.354667	0.354667	0.354667	0.354667	0.354667	0.354667	6.38	26.6	30.85	15.425	15.425
						application 2	40.4255	63.5				0.354667	0.354667	0.354667	0.354667	0.354667	0.354667	0.354667	0.354667									15.79	15.79	23.68	18.42	13.16	13.16
				management 2	4.85	application 1	100	168.5	8.17225											10	10
				management 3	3.88	application 1	100	44	3.69893			10	10	10	10	10	10	10	10								50	50
						application 2	133.333	38.5																								100
	Sunflower	Centre	84.1463	management 1	2.6	application 1	100	30	0.78																				100
				management 2	97.4	application 1	100	48	46.752																		15.555	15.555	28.15	21.48	7.41	5.925	5.925
	Grain maize	Centre	97.861	management 1	74.87	application 1	100	68	134.402											3.73	3.73	3.73	3.73	3.73	3.73	3.73	3.73	3.73	50.71	9.29	2.14333	2.14333	2.14333
						application 2	100	87.5																				13.93	13.93	14.29	18.57	25.71	13.57
						application 3	29.2857	82																						7.32	17.07	53.66	21.95
				management 2	22.99	application 1	100	100	25.6953											2.06667	2.06667	2.06667	2.06667	2.06667	2.06667	2.06667	2.06667	2.06667	25.58	32.56	7.75333	7.75333	7.75333
						application 2	25.5814	46																				9.09	9.09	9.09	27.27	22.725	22.725
	Grass leys	Centre	90.2985	management 1	100	application 1	100	49.5	68.25															10.71	19.64	23.21	25	12.5	4.465	4.465
						application 2	35.7143	43.5																		15	15	15	20	17.5	17.5
						application 3	5.35714	60																					33.3333	33.3333	33.3333
	Permanent grassland	Haute-Normandie	93.0233	management 1	100	application 1	100	52	73.4359															3.845	3.845	35.9	20.51	25.64	10.26
						application 2	35.8974	47																						28.5714	28.5714		21.4286	21.4286
						application 3	10.2564	44.5																								33.3333	33.3333	33.3333
				management 3	7.45	application 1	100	102	7.599																					50	50
Champagne-Ardenne	Sugar beet	Champagne-Ardennes	89.7959	management 1	84.04	application 1	100	117	98.3268				0.645	0.645	0.645	0.645	0.645	0.645						1.94	7.1	35.48	26.45	11.29	11.29	1.29	1.29						100
				management 2	8.51	application 1	100	68	10.6269				3.125	3.125	3.125	3.125	3.125	3.125							18.75	18.75	14.5833	14.5833	14.5833								100
						application 2	87.5	65																			50	21.4286	14.2857	14.2857							100
				management 3	7.45	application 1	100	102	7.599																					50	50						100
	Soft wheat	Champagne-Ardennes	99.5781	management 1	100	application 1	100	54	191.936			0.684615	0.684615	0.684615	0.684615	0.684615	0.684615	0.684615	0.684615	0.684615	0.684615	0.684615	0.684615	0.684615	24.15	49.15	2.96667	2.96667	2.96667	2.96667	2.96667	2.96667
						application 2	98.7288	91							0.786667	0.786667	0.786667	0.786667	0.786667	0.786667	0.786667	0.786667	0.786667	0.786667	0.786667	0.786667	31.33	50.21	2.2525	2.2525	2.2525	2.2525
						application 3	86.0169	50																3.054	3.054	3.054	3.054	3.054	13.79	36.45	11.4933	11.4933	11.4933
						application 4	12.7119	40																				10		26.67	31.665	31.665
	Oilseed rape	Champagne-Ardennes	99.2218	management 1	90.98	application 1	100	79	166.704			0.533333	0.533333	0.533333	0.533333	0.533333	0.533333	0.533333	0.533333	0.533333			6.55		40.61	39.3	2.91	2.91	2.91
						application 2	100	88					0.302308	0.302308	0.302308	0.302308	0.302308	0.302308	0.302308	0.302308	0.302308	0.302308	0.302308	0.302308	0.302308	15.28	49.34	5.24	5.24	5.24	5.24	5.24	5.24
						application 3	25.7642	63																	5.93	5.93	33.9	44.07	5.085	5.085
				management 2	3.53	application 1	100	90	3.177																	66.67	11.11	11.11	11.11
				management 3	5.49	application 1	100	36.5	10.1565															33.3333	33.3333	33.3333
						application 2	100	58.5					2.19769	2.19769	2.19769	2.19769	2.19769	2.19769	2.19769	2.19769	2.19769	2.19769	2.19769	2.19769	2.19769	35.715	35.715
						application 3	100	31.5																	14.285	14.285	35.715	35.715
						application 4	100	58.5																			35.71	32.145	32.145
	Forage maize	Champagne-Ardennes	98.9011	management 1	100	application 1	100	100	133.778										0.741111	0.741111	0.741111	0.741111	0.741111	0.741111	0.741111	0.741111	0.741111	14.44	38.89	15.555	15.555	4.445	4.445
						application 2	42.2222	80																					26.32	28.95	13.16	23.68	7.89
	Barley	Champagne-Ardennes	98.008	management 1	72.36	application 1	100	60	101.304			0.475385	0.475385	0.475385	0.475385	0.475385	0.475385	0.475385	0.475385	0.475385	0.475385	0.475385	0.475385	0.475385	17.42	34.27	32.02	5.06	1.012	1.012	1.012	1.012	1.012
						application 2	100	80								0.255455	0.255455	0.255455	0.255455	0.255455	0.255455	0.255455	0.255455	0.255455	0.255455	0.255455	24.72	41.01	23.6	1.9675	1.9675	1.9675	1.9675
				management 2	10.16	application 1	100	97	9.8552																	16.6667	41.6667	25	3.33333	3.33333	3.33333	3.33333	3.33333
				management 3	17.48	application 1	100	58	29.0211			1.1257	1.1257	1.1257	1.1257	1.1257	1.1257	1.1257	1.1257	1.1257	1.1257	1.1257	1.1257	1.1257	26.8293	46.3415	12.1951
						application 2	104.878	52								3.17091	3.17091	3.17091	3.17091	3.17091	3.17091	3.17091	3.17091	3.17091	3.17091	3.17091	41.86	3.87667	3.87667	3.87667	3.87667	3.87667	3.87667
						application 3	104.878	51								1.26818	1.26818	1.26818	1.26818	1.26818	1.26818	1.26818	1.26818	1.26818	1.26818	1.26818	18.6	41.86	9.3	9.3	2.32667	2.32667	2.32667
	Grain maize	Champagne-Ardennes	99.0991	management 1	100	application 1	100	120	146.236			0.454375	0.454375	0.454375	0.454375	0.454375	0.454375	0.454375	0.454375	0.454375	0.454375	0.454375	0.454375	0.454375	0.454375	0.454375	0.454375	40	38.18	4.545	4.545	5.45
						application 2	33.6364	78																				10.81	37.84	24.32	10.81	16.22
	Potato	Picardie	99.0291	management 1	91.26	application 1	100	120	132.939											0.354667	0.354667	0.354667	0.354667	0.354667	0.354667	0.354667	6.38	26.6	30.85	15.425	15.425
						application 2	40.4255	63.5				0.354667	0.354667	0.354667	0.354667	0.354667	0.354667	0.354667	0.354667									15.79	15.79	23.68	18.42	13.16	13.16
				management 2	4.85	application 1	100	168.5	8.17225											10	10
				management 3	3.88	application 1	100	44	3.69893			10	10	10	10	10	10	10	10								50	50
						application 2	133.333	38.5																								100
	Sunflower	Centre	84.1463	management 1	2.6	application 1	100	30	0.78																				100
				management 2	97.4	application 1	100	48	46.752																		15.555	15.555	28.15	21.48	7.41	5.925	5.925
	Grass leys	Bourgogne	79.7468	management 1	100	application 1	100	45	54.6																11.43	17.14	22.86	31.43	8.57	2.1425	2.1425	2.1425	2.1425
						application 2	20	48																			21.4286	21.4286	28.5714	28.5714
	Permanent grassland	Picardie	93.4132	management 1	100	application 1	100	54	80.1905															7.74	7.74	34.52	22.62	9.525	9.525		4.165	4.165
						application 2	42.8571	50																		8.33333	8.33333	6.94444	6.94444	16.6667	16.6667	8.33333	13.8889	13.8889
						application 3	9.52381	50																						20.8333	20.8333	20.8333			12.5	12.5	12.5
Franche-Comte	Sugar beet	Champagne-Ardennes	89.7959	management 1	84.04	application 1	100	117	98.3268				0.645	0.645	0.645	0.645	0.645	0.645						1.94	7.1	35.48	26.45	11.29	11.29	1.29	1.29
				management 2	8.51	application 1	100	68	10.6269				3.125	3.125	3.125	3.125	3.125	3.125							18.75	18.75	14.5833	14.5833	14.5833
						application 2	87.5	65																			50	21.4286	14.2857	14.2857
				management 3	7.45	application 1	100	102	7.599																					50	50
	Soft wheat	Franche-Comte	99.4083	management 1	100	application 1	100	50	165.349															2.43902	16.4634	49.3902	23.1707	4.26829	4.26829
						application 2	100	69.5																	3.615	3.615	11.45	59.64	7.23	7.23	7.23
						application 3	79.5181	46																			8.335	8.335	18.94	37.12	13.635	13.635
						application 4	22.8916	40.5																					15.79	26.32	44.74	13.16
	Oilseed rape	Franche-Comte	100	management 1	100	application 1	100	78	159.283															7.55	37.74	37.74	5.66	5.66	5.66
						application 2	98.1132	78																		11.54	50	32.69	5.77
						application 3	13.2075	36																			33.3333	33.3333	33.3333
	Forage maize	Franche-Comte	98.5507	management 1	100	application 1	100	55	123.926																		11.2733	11.2733	11.2733	33.82	17.65	5.88	4.41	4.41
						application 2	73.5294	74																					6	18	24	34	9	9
						application 3	20.5882	70.5																							35.71	21.43	21.43	21.43
	Barley	Franche-Comte	98.9583	management 1	100	application 1	100	50	116.484							0.955556	0.955556	0.955556	0.955556	0.955556	0.955556	0.955556	0.955556	0.955556	9.68	27.96	36.56	10.75	6.45
						application 2	90.3226	67																	4.76	4.76	8.33	41.67	30.95	4.76	4.76
						application 3	16.129	37																			16.67	16.67	33.33	16.67	16.67
	Grain maize	Franche-Comte	98.6486	management 1	100	application 1	100	42	140.082											0.608889	0.608889	0.608889	0.608889	0.608889	0.608889	0.608889	0.608889	0.608889	38.36	26.03	15.07	3.7675	3.7675	3.7675	3.7675
						application 2	82.1918	90																				8.475	8.475	15.25	13.56	30.51	11.865	11.865
						application 3	30.137	80																						13.635	13.635	36.36	22.73	6.82	6.82
	Sunflower	Centre	84.1463	management 1	2.6	application 1	100	30	0.78																				100
				management 2	97.4	application 1	100	48	46.752																		15.555	15.555	28.15	21.48	7.41	5.925	5.925
	Grass leys	Franche-Comte	75.2577	management 1	100	application 1	100	33	45.4426																	4.92	4.92	8.2	14.75	6.56	6.56	11.48	26.23	5.46333	5.46333	5.46333
						application 2	37.7049	33																						5.79667	5.79667	5.79667	56.52	6.52	6.52	6.52	6.52
	Permanent grassland	Picardie	93.4132	management 1	100	application 1	100	54	80.1905															7.74	7.74	34.52	22.62	9.525	9.525		4.165	4.165
						application 2	42.8571	50																		8.33333	8.33333	6.94444	6.94444	16.6667	16.6667	8.33333	13.8889	13.8889
						application 3	9.52381	50																						20.8333	20.8333	20.8333			12.5	12.5	12.5
Haute-Normandie	Sugar beet	Ile-de-France	99.115	management 1	81.42	application 1	100	127.5	103.811				2.17357	2.17357	2.17357	2.17357	2.17357	2.17357	2.17357	2.17357	2.17357	2.17357	2.17357	2.17357	2.17357	2.17357	35.87	8.425	8.425	8.425	8.425
				management 2	10.62	application 1	100	117	12.4254				3.24643	3.24643	3.24643	3.24643	3.24643	3.24643	3.24643	3.24643	3.24643	3.24643	3.24643	3.24643	3.24643	3.24643	27.27	6.8175	6.8175	6.8175	6.8175
				management 3	7.96	application 1	100	63	8.81791				5.26316	5.26316	5.26316	5.26316	5.26316	5.26316	5.26316	5.26316	5.26316	5.26316	5.26316	5.26316	5.26316	5.26316	5.26316	5.26316	5.26316	5.26316	5.26316
						application 2	55.5556	86																				100
	Soft wheat	Haute-Normandie	99.187	management 1	100	application 1	100	52	167.148					2.213	2.213	2.213	2.213	2.213	2.213	2.213	2.213	2.213	2.213	2.213	15.57	36.07	19.67	2.18667	2.18667	2.18667
						application 2	100	67								1.86273	1.86273	1.86273	1.86273	1.86273	1.86273	1.86273	1.86273	1.86273	1.86273	1.86273	21.31	40.98	11.48	1.91333	1.91333	1.91333
						application 3	83.6066	47																		5.39	5.39	16.67	23.53	38.24	5.39	5.39
						application 4	22.1311	40																			7.405	7.405	33.33	25.93	8.64333	8.64333	8.64333
	Oilseed rape	Haute-Normandie	99.1736	management 1	94.12	application 1	100	67	156.046				0.595	0.595	0.595	0.595	0.595	0.595					17.41	17.41	20.54	32.14	2.97667	2.97667	2.97667
						application 2	100	70															3.57	3.57	3.57	30.36	33.93	5	5	5	5	5
						application 3	41.9643	60																		14.89	48.94	25.53	5.32	5.32
						application 4	8.03571	45																			33.33	22.22	22.22	22.22
				management 2	5.88	application 1	100	36	2.1168																	100
	Forage maize	Haute-Normandie	96.8504	management 1	90.48	application 1	100	78	75.7293					0.392857	0.392857	0.392857	0.392857	0.392857	0.392857	0.392857	0.392857	0.392857	0.392857	0.392857	0.392857	0.392857	0.392857	7.34	45.87	27.52	4.58667	4.58667	4.58667
						application 2	21.1009	27																				26.09	26.09	26.09	7.24667	7.24667	7.24667
				management 2	5.56	application 1	100	67	3.7252																				20	20	20	20	20
				management 3	3.97	application 1	100	70	4.26775					6.25	6.25	6.25	6.25	6.25	6.25	6.25	6.25	6.25	6.25	6.25	6.25	6.25	6.25	6.25	6.25
						application 2	75	50																					50	50
	Barley	Haute-Normandie	99.3056	management 1	100	application 1	100	60	133.371				1.39833	1.39833	1.39833	1.39833	1.39833	1.39833	1.39833	1.39833	1.39833	1.39833	1.39833	1.39833	14.69	44.06	17.48	1.398	1.398	1.398	1.398	1.398
						application 2	94.4056	65																5.18667	5.18667	5.18667	20	46.67	8.89	8.89
						application 3	23.7762	50.5																3.675	3.675	3.675	3.675	32.35	26.47	26.47
	Grain maize	Haute-Normandie	96.4286	management 1	100	application 1	100	98	106												5.555					5.555	14.815	14.815	33.33	8.64333	8.64333	8.64333
						application 2	22.2222	36																					50	50
	Potato	Picardie	99.0291	management 1	91.26	application 1	100	120	132.939											0.354667	0.354667	0.354667	0.354667	0.354667	0.354667	0.354667	6.38	26.6	30.85	15.425	15.425
						application 2	40.4255	63.5				0.354667	0.354667	0.354667	0.354667	0.354667	0.354667	0.354667	0.354667									15.79	15.79	23.68	18.42	13.16	13.16
				management 2	4.85	application 1	100	168.5	8.17225											10	10
				management 3	3.88	application 1	100	44	3.69893			10	10	10	10	10	10	10	10								50	50
						application 2	133.333	38.5																								100
	Grass leys	Centre	90.2985	management 1	100	application 1	100	49.5	68.25															10.71	19.64	23.21	25	12.5	4.465	4.465
						application 2	35.7143	43.5																		15	15	15	20	17.5	17.5
						application 3	5.35714	60																					33.3333	33.3333	33.3333
	Permanent grassland	Haute-Normandie	93.0233	management 1	100	application 1	100	52	73.4359															3.845	3.845	35.9	20.51	25.64	10.26
						application 2	35.8974	47																						28.5714	28.5714		21.4286	21.4286
						application 3	10.2564	44.5																								33.3333	33.3333	33.3333
Ile-de-France	Sugar beet	Ile-de-France	99.115	management 1	81.42	application 1	100	127.5	103.811				2.17357	2.17357	2.17357	2.17357	2.17357	2.17357	2.17357	2.17357	2.17357	2.17357	2.17357	2.17357	2.17357	2.17357	35.87	8.425	8.425	8.425	8.425
				management 2	10.62	application 1	100	117	12.4254				3.24643	3.24643	3.24643	3.24643	3.24643	3.24643	3.24643	3.24643	3.24643	3.24643	3.24643	3.24643	3.24643	3.24643	27.27	6.8175	6.8175	6.8175	6.8175
				management 3	7.96	application 1	100	63	8.81791				5.26316	5.26316	5.26316	5.26316	5.26316	5.26316	5.26316	5.26316	5.26316	5.26316	5.26316	5.26316	5.26316	5.26316	5.26316	5.26316	5.26316	5.26316	5.26316
						application 2	55.5556	86																				100
	Durum wheat	Centre	100	management 1	35.29	application 1	100	60	67.4954							4.11556	4.11556	4.11556	4.11556	4.11556	4.11556	4.11556	4.11556	4.11556	31.48	12.965	12.965	1.85333	1.85333	1.85333
						application 2	100	80																3.08667	3.08667	3.08667	61.11	11.11	11.11	2.47	2.47	2.47
						application 3	59.2593	49																			9.38	59.38	6.248	6.248	6.248	6.248	6.248
						application 4	59.2593	37.5																						53.12	15.6267	15.6267	15.6267
				management 2	56.86	application 1	100	63	107.838							2.93778	2.93778	2.93778	2.93778	2.93778	2.93778	2.93778	2.93778	2.93778	34.48	15.515	15.515	2.68333	2.68333	2.68333
						application 2	100	85																4.59667	4.59667	4.59667	48.28	22.99	9.2	1.91667	1.91667	1.91667
						application 3	100	40																			3.45	5.75	10.34	48.28	10.7267	10.7267	10.7267
						application 4	4.5977	36																							33.3333	33.3333	33.3333
				management 3	7.84	application 1	100	28.5	16.9409							8.33333	8.33333	8.33333	8.33333	8.33333	8.33333	8.33333	8.33333	8.33333	8.33333	8.33333	8.33333
						application 2	100	45.5																33.3333	33.3333	33.3333
						application 3	100	73																			100
						application 4	100	39.5																				66.67	33.33
						application 5	83.3333	35.5																						100
	Soft wheat	Ile-de-France	100	management 1	100	application 1	100	60	180.969				1.97167	1.97167	1.97167	1.97167	1.97167	1.97167	1.97167	1.97167	1.97167	1.97167	1.97167	1.97167	29.77	35.88	2.6725	2.6725	2.6725	2.6725
						application 2	98.4733	83																3.36	3.36	3.36	27.13	52.71	2.016	2.016	2.016	2.016	2.016
						application 3	83.9695	42																				5.5	26.61	42.2	12.845	12.845
						application 4	9.92366	40																						25	25	25	25
	Oilseed rape	Ile-de-France	98.4	management 1	77.6	application 1	100	81	131.983			0.429167	0.429167	0.429167	0.429167	0.429167	0.429167	0.429167	0.429167	0.429167	0.429167	0.429167	0.429167	39.18	29.9	22.68	1.545	1.545
						application 2	98.9796	90							2.92083	2.92083	2.92083	2.92083	2.92083	2.92083	2.92083	2.92083	2.92083	2.92083	2.92083	2.92083	41.24	7.90333	7.90333	7.90333
				management 2	22.4	application 1	100	60.5	23.8043			1.28167	1.28167	1.28167	1.28167	1.28167	1.28167	1.28167	1.28167	1.28167	1.28167	1.28167	1.28167	19.23	23.08	26.92	7.69	7.69
						application 2	65.3846	70							2.67364	2.67364	2.67364	2.67364	2.67364	2.67364	2.67364	2.67364	2.67364	2.67364	2.67364	41.18	7.3525	7.3525	7.3525	7.3525
	Forage maize	Ile-de-France	100	management 1	100	application 1	100	119	119																				50	50
	Barley	Ile-de-France	99.1667	management 1	65.55	application 1	100	61.5	78.6348														10.895	10.895	16.67	37.18	14.1	3.42	3.42	3.42
						application 2	97.4359	60																3.94667	3.94667	3.94667	30.26	47.37	3.51	3.51	3.51
				management 2	28.57	application 1	100	100.5	28.7128																11.765	11.765	47.06	9.80333	9.80333	9.80333
				management 3	5.88	application 1	100	50	8.3916														19.0467	19.0467	19.0467	21.43	21.43
						application 2	100	67																20	20	20	20	20
						application 3	85.7143	30																				25	25	25	25
	Grain maize	Ile-de-France	98.9362	management 1	90.32	application 1	100	142	156.404											0.595	0.595	0.595	0.595	0.595	0.595	0.595	0.595	59.52	21.43	3.57	3.57	3.57
						application 2	40.4762	77						0.595	0.595	0.595	0.595	0.595	0.595									26.47	32.35	13.235	13.235	7.35	7.35
				management 2	4.3	application 1	100	91	3.913																			50	50
				management 3	5.38	application 1	100	100	7.9624											6.25	6.25	6.25	6.25	6.25	6.25	6.25	6.25	6.25	6.25
						application 2	100	18						6.25	6.25	6.25	6.25	6.25	6.25									50	50
						application 3	60	50																							100
	Potato	Picardie	99.0291	management 1	91.26	application 1	100	120	132.939											0.354667	0.354667	0.354667	0.354667	0.354667	0.354667	0.354667	6.38	26.6	30.85	15.425	15.425
						application 2	40.4255	63.5				0.354667	0.354667	0.354667	0.354667	0.354667	0.354667	0.354667	0.354667									15.79	15.79	23.68	18.42	13.16	13.16
				management 2	4.85	application 1	100	168.5	8.17225											10	10
				management 3	3.88	application 1	100	44	3.69893			10	10	10	10	10	10	10	10								50	50
						application 2	133.333	38.5																								100
	Sunflower	Centre	84.1463	management 1	2.6	application 1	100	30	0.78																				100
				management 2	97.4	application 1	100	48	46.752																		15.555	15.555	28.15	21.48	7.41	5.925	5.925
	Grass leys	Centre	90.2985	management 1	100	application 1	100	49.5	68.25															10.71	19.64	23.21	25	12.5	4.465	4.465
						application 2	35.7143	43.5																		15	15	15	20	17.5	17.5
						application 3	5.35714	60																					33.3333	33.3333	33.3333
	Permanent grassland	Picardie	93.4132	management 1	100	application 1	100	54	80.1905															7.74	7.74	34.52	22.62	9.525	9.525		4.165	4.165
						application 2	42.8571	50																		8.33333	8.33333	6.94444	6.94444	16.6667	16.6667	8.33333	13.8889	13.8889
						application 3	9.52381	50																						20.8333	20.8333	20.8333			12.5	12.5	12.5
Languedoc-Roussillon	Durum wheat	Languedoc-Roussillon	98.2143	management 1	100	application 1	100	40	155.879											7.275	7.275	20	24.24	14.55	9.7	2.22333	2.22333	2.22333
						application 2	96.9697	57								2.575	2.575	2.575	2.575	3.5925	3.5925	3.5925	3.5925	13.75	21.25	15.62	19.38	6.25	3.12667	3.12667	3.12667
						application 3	76.3636	54																3.17333	3.17333	3.17333	34.92	23.02	15.08	4.365	4.365	4.365	4.365
						application 4	41.2121	47																			5.145	5.145	32.35	48.53	8.82
	Soft wheat	Midi-Pyrenees	97.9424	management 1	100	application 1	100	46	142.118											1.68667	1.68667	13.08	51.05	8.65	8.65	2.67333	2.67333	2.67333
						application 2	93.6709	57.5								1.83	1.83	1.83	1.68667	2.432	2.432	2.432	2.432	2.432	22.52	24.77	30.18	2.072	2.072	2.072	2.072	2.072
						application 3	66.6667	50																	4.43	4.43	27.22	29.11	19.62	7.595	7.595
						application 4	19.8312	45																		3.54667	3.54667	3.54667	36.17	42.55	5.32	5.32
	Oilseed rape	Bourgogne	100	management 1	100	application 1	100	72	152.926			0.509167	0.509167	0.509167	0.509167	0.509167	0.509167	0.509167	0.509167	0.509167	0.509167	0.509167	0.509167	34.5	38.43	15.72	5.24
						application 2	98.69	82																12.0933	12.0933	12.0933	46.02	5.9	5.9	5.9
	Forage maize	Midi-Pyrenees	100	management 1	100	application 1	100	46	121.917																		5.555	5.555	40.74	22.22	14.81	3.70333	3.70333	3.70333
						application 2	62.963	92																						17.65	23.53	29.41	29.41
						application 3	34.9345	51.5																	5.625	5.625	48.75	30	5	5
	Barley	Midi-Pyrenees	91.3386	management 1	100	application 1	100	45	90.0435											0.87	0.87	10.43	15.65	14.78	22.61	16.52	8.7	1.218	1.218	1.218	1.218	1.218
						application 2	73.0435	50								0.87	0.87	0.87	0.87			2.38	2.38	2.38	8.33	22.62	27.38	17.86	4.1675	4.1675	4.1675	4.1675
						application 3	24.3478	35																		20.37	20.37	33.33	25.93
	Potato	Picardie	99.0291	management 1	91.26	application 1	100	120	132.939											0.354667	0.354667	0.354667	0.354667	0.354667	0.354667	0.354667	6.38	26.6	30.85	15.425	15.425
						application 2	40.4255	63.5				0.354667	0.354667	0.354667	0.354667	0.354667	0.354667	0.354667	0.354667									15.79	15.79	23.68	18.42	13.16	13.16
				management 2	4.85	application 1	100	168.5	8.17225											10	10
				management 3	3.88	application 1	100	44	3.69893			10	10	10	10	10	10	10	10								50	50
						application 2	133.333	38.5																								100
	Sunflower	Languedoc-Roussillon	75	management 1	100	application 1	100	31	31																	15	15	20	20	30
	Grain maize	Midi-Pyrenees	100	management 1	22.47	application 1	100	30	44.1198																5.83333	5.83333	5.83333	20	40	22.5
						application 2	100	75																					23.75	23.75	25	20	3.75	3.75
						application 3	70	130.5																						5.355	5.355	60.71	14.285	14.285
				management 2	65.17	application 1	100	27	124.048																1.72333	1.72333	1.72333	18.97	43.1	25	7.76
						application 2	100	150																					2.155	2.155	32.76	46.55	8.19	8.19
						application 3	10.3448	129																						16.6667	16.6667	16.6667	25	25
				management 3	12.36	application 1	100	160	19.776																				9.52381	9.52381	28.5714	17.4603	17.4603	17.4603
	Grass leys	Midi-Pyrenees	78.6408	management 1	100	application 1	100	45	64.2135						1.02222	1.02222	1.02222	1.02222	1.02222	1.02222	1.02222	1.02222	1.02222	6.9	10.34	25.29	28.74	6.32	6.32	0.985714	0.985714	0.985714	0.985714	0.985714	0.985714	0.985714
						application 2	41.573	40															4.055	4.055	4.055	4.055	18.92	27.03	10.81	13.51	4.50667	4.50667	4.50667
						application 3	5.61798	46																					33.3333	33.3333	33.3333
	Permanent grassland	Pays-de-la-Loire	82.9114	management 1	100	application 1	100	42	49.0909					0.689091	0.689091	0.689091	0.689091	0.689091	0.689091	0.689091	0.689091	0.689091	0.689091	0.689091	13.64	27.27	25.76	9.09	9.09	3.79	3.79
						application 2	19.697	36																			26.9231	26.9231	46.1538
Limousin	Soft wheat	Centre	99.6805	management 1	98.08	application 1	100	56	172.028				3.785	3.785	3.785	3.785	3.785	3.785	3.785	3.785	3.785	3.785	3.785	3.785	24.84	22.22	1.504	1.504	1.504	1.504	1.504
						application 2	100	75																9.69333	9.69333	9.69333	43.14	21.57	3.105	3.105
						application 3	80.719	46																		4.86	4.86	25.51	26.72	29.15	4.455	4.455
						application 4	18.6275	39																			6.14	6.14	7.02	50.88	14.91	14.91
				management 2	1.92	application 1	100	67	1.2864				8.33333	8.33333	8.33333	8.33333	8.33333	8.33333	8.33333	8.33333	8.33333	8.33333	8.33333	8.33333
	Oilseed rape	Centre	99.6047	management 1	96.43	application 1	100	66	155.986				1.23		0.546667	0.546667	0.546667					2.47	2.47	44.86	32.1	3.046	3.046	3.046	3.046	3.046
						application 2	100	78												4.32	4.32					33.74	43.62	6.995	6.995
						application 3	34.1564	52																	7.83	7.83	45.78	19.275	19.275
				management 2	3.57	application 1	100	74	2.6418															25	25	10	10	10	10	10
	Forage maize	Centre	96.7742	management 1	100	application 1	100	66	98.0333															2	2	2	2	2	25	26.67	8.33	20	5	5
						application 2	51.6667	62																				11.29	11.29	35.48	9.68	22.58	3.22667	3.22667	3.22667
	Grain maize	Centre	97.861	management 1	74.87	application 1	100	68	134.402											3.73	3.73	3.73	3.73	3.73	3.73	3.73	3.73	3.73	50.71	9.29	2.14333	2.14333	2.14333
						application 2	100	87.5																				13.93	13.93	14.29	18.57	25.71	13.57
						application 3	29.2857	82																						7.32	17.07	53.66	21.95
				management 2	22.99	application 1	100	100	25.6953											2.06667	2.06667	2.06667	2.06667	2.06667	2.06667	2.06667	2.06667	2.06667	25.58	32.56	7.75333	7.75333	7.75333
						application 2	25.5814	46																				9.09	9.09	9.09	27.27	22.725	22.725
	Barley	Centre	99.6296	management 1	100	application 1	100	56	123.022			2.84154	2.84154	2.84154	2.84154	2.84154	2.84154	2.84154	2.84154	2.84154	2.84154	2.84154	2.84154	2.84154	25.75	22.76	3.6375	3.6375	3.6375	3.6375
						application 2	88.806	66																9.94333	9.94333	9.94333	36.13	25.63	2.1	2.1	2.1	2.1
						application 3	18.2836	46																		6.12	42.86	34.69	5.44333	5.44333	5.44333
	Sunflower	Centre	84.1463	management 1	2.6	application 1	100	30	0.78																				100
				management 2	97.4	application 1	100	48	46.752																		15.555	15.555	28.15	21.48	7.41	5.925	5.925
	Grass leys	Limousin	87.013	management 1	100	application 1	100	42	56.5676					0.675833	0.675833	0.675833	0.675833	0.675833	0.675833	0.675833	0.675833	0.675833	0.675833	0.675833	0.675833	9.46	18.92	24.32	24.32	9.46		2.705	2.705
						application 2	29.7297	44.5																		7.57667	7.57667	7.57667	13.635	13.635	27.27	22.73
						application 3	4.05405	33																								50	50
	Permanent grassland	Pays-de-la-Loire	82.9114	management 1	100	application 1	100	42	49.0909					0.689091	0.689091	0.689091	0.689091	0.689091	0.689091	0.689091	0.689091	0.689091	0.689091	0.689091	13.64	27.27	25.76	9.09	9.09	3.79	3.79
						application 2	19.697	36																			26.9231	26.9231	46.1538
Lorraine	Soft wheat	Lorraine	98.8506	management 1	100	application 1	100	55	169.035											1.608	1.608	1.608	1.608	1.608	1.608	43.14	32.55	2.74667	2.74667	2.74667
						application 2	98.8235	78								1.608	1.608	1.608	1.608					2.38	2.38	2.38	14.29	45.63	26.98	1.98333	1.98333	1.98333
						application 3	62.3529	47																		9.22333	9.22333	9.22333	18.24	30.82	11.635	11.635
						application 4	19.6078	39																				8	26	46	10	10
	Oilseed rape	Lorraine	100	management 1	37.1134	application 1	100	78	66.7216															7.85714	7.85714	55.7143	24.2857
						application 2	100	78				4.28571													6.945	6.945	41.67	22.22	22.22
						application 3	23.6111	64																		14.705	14.705	70.59
						application 4	22.2222	39																			28.125	28.125	21.875	21.875
				management 2	62.8866	application 1	100	60	105.856															2.46	33.61	53.28	10.66
						application 2	100	56																	13.525	13.525	43.44	14.755	14.755
						application 3	91.8033	57																		12.945	12.945	55.36	6.25	6.25	6.25
	Forage maize	Lorraine	98.3696	management 1	100	application 1	100	72	113.934																		3.59	3.59	38.67	30.94	14.92	4.145	4.145
						application 2	56.3536	70																				8.335	8.335	25.49	31.37	19.61	6.86
						application 3	4.97238	50																							33.3333	33.3333	33.3333
	Barley	Lorraine	99.635	management 1	61.68	application 1	100	70	91.2864																11.83	46.15	30.18	5.915	5.915
						application 2	100	78																	0.89	0.89	13.61	61.54	7.69333	7.69333	7.69333
				management 2	31.75	application 1	100	49	44.3515															3.57143	20.2381	41.6667	26.1905	4.16667	4.16667
						application 2	100	50																	10.92	10.92	24.14	33.33	6.89667	6.89667	6.89667
						application 3	68.9655	59																			13.33	66.67	10	10
				management 3	6.57	application 1	100	98	6.4386																	26.6667	26.6667	23.3333	23.3333
	Sunflower	Centre	84.1463	management 1	2.6	application 1	100	30	0.78																				100
				management 2	97.4	application 1	100	48	46.752																		15.555	15.555	28.15	21.48	7.41	5.925	5.925
	Grain maize	Lorraine	96.4286	management 1	100	application 1	100	78	138																			24.075	24.075	12.9625	12.9625	12.9625	12.9625
						application 2	74.0741	81																					21.05	21.05	21.05	18.425	18.425
	Grass leys	Franche-Comte	75.2577	management 1	100	application 1	100	33	45.4426																	4.92	4.92	8.2	14.75	6.56	6.56	11.48	26.23	5.46333	5.46333	5.46333
						application 2	37.7049	33																						5.79667	5.79667	5.79667	56.52	6.52	6.52	6.52	6.52
	Permanent grassland	Picardie	93.4132	management 1	100	application 1	100	54	80.1905															7.74	7.74	34.52	22.62	9.525	9.525		4.165	4.165
						application 2	42.8571	50																		8.33333	8.33333	6.94444	6.94444	16.6667	16.6667	8.33333	13.8889	13.8889
						application 3	9.52381	50																						20.8333	20.8333	20.8333			12.5	12.5	12.5
Midi-Pyrenees	Durum wheat	Midi-Pyrenees	100	management 1	100	application 1	100	37	168.497											4.235	4.235	16.4	50.79	10.05	2.5125	2.5125	2.5125	2.5125
						application 2	99.4709	60			0.53	0.53	0.53			0.883333	0.883333	0.883333				6.03	6.03	6.03	31.91	20.21	23.4	1.595	1.595	1.595	1.595
						application 3	92.0635	51																3.64	3.64	3.64	36.78	20.11	21.26	3.64	3.64	3.64
						application 4	48.6772	47																	1.81	1.81	1.81	10.87	48.91	29.35	2.715	2.715
						application 5	5.29101	37.5																				20	20	30	30
	Soft wheat	Midi-Pyrenees	97.9424	management 1	100	application 1	100	46	142.118											1.68667	1.68667	13.08	51.05	8.65	8.65	2.67333	2.67333	2.67333
						application 2	93.6709	57.5								1.83	1.83	1.83	1.68667	2.432	2.432	2.432	2.432	2.432	22.52	24.77	30.18	2.072	2.072	2.072	2.072	2.072
						application 3	66.6667	50																	4.43	4.43	27.22	29.11	19.62	7.595	7.595
						application 4	19.8312	45																		3.54667	3.54667	3.54667	36.17	42.55	5.32	5.32
	Oilseed rape	Poitou-Charentes	99.0476	management 1	96.63	application 1	100	63	156.722											0.454545	0.454545	0.454545	36	46	7.5	1.83333	1.83333	1.83333
						application 2	100	78				0.454545	0.454545	0.454545	0.454545	0.454545	0.454545	0.454545	0.454545	3.16667					11	38.5	32	4.5	4.5
						application 3	37.5	56.5										3.16667	3.16667						9.46	17.57	37.84	14.865	14.865	5.41
				management 2	3.37	application 1	100	96.5	3.25205																25	25	25	25
	Forage maize	Midi-Pyrenees	100	management 1	100	application 1	100	46	103.926																		5.555	5.555	40.74	22.22	14.81	3.70333	3.70333	3.70333
						application 2	62.963	92																						17.65	23.53	29.41	29.41
	Barley	Midi-Pyrenees	91.3386	management 1	100	application 1	100	45	90.0435											0.87	0.87	10.43	15.65	14.78	22.61	16.52	8.7	1.218	1.218	1.218	1.218	1.218
						application 2	73.0435	50								0.87	0.87	0.87	0.87			2.38	2.38	2.38	8.33	22.62	27.38	17.86	4.1675	4.1675	4.1675	4.1675
						application 3	24.3478	35																		20.37	20.37	33.33	25.93
	Sunflower	Midi-Pyrenees	88.1356	management 1	86.6667	application 1	100	46	39.8667											0.513077	0.513077	0.513077	0.513077	0.513077	0.513077	0.513077	0.513077	21.11	21.11	15.56	26.11	4.72	4.72
				management 2	13.3333	application 1	100	24.5	9.4						0.513077	0.513077	0.513077	0.513077	0.513077	1.37385	1.37385	1.37385	1.37385	1.37385	1.37385	1.37385	1.37385	39.29	10.71	17.86	14.29
						application 2	100	46							1.37385	1.37385	1.37385	1.37385	1.37385					2.55	2.55	2.55	2.55	2.55	2.55	2.55	35.71	23.215	23.215
	Grain maize	Midi-Pyrenees	100	management 1	22.47	application 1	100	30	44.1198																5.83333	5.83333	5.83333	20	40	22.5
						application 2	100	75																					23.75	23.75	25	20	3.75	3.75
						application 3	70	130.5																						5.355	5.355	60.71	14.285	14.285
				management 2	65.17	application 1	100	27	124.048																1.72333	1.72333	1.72333	18.97	43.1	25	7.76
						application 2	100	150																					2.155	2.155	32.76	46.55	8.19	8.19
						application 3	10.3448	129																						16.6667	16.6667	16.6667	25	25
				management 3	12.36	application 1	100	160	19.776																				9.52381	9.52381	28.5714	17.4603	17.4603	17.4603
	Grass leys	Midi-Pyrenees	78.6408	management 1	100	application 1	100	45	64.2135						1.02222	1.02222	1.02222	1.02222	1.02222	1.02222	1.02222	1.02222	1.02222	6.9	10.34	25.29	28.74	6.32	6.32	0.985714	0.985714	0.985714	0.985714	0.985714	0.985714	0.985714
						application 2	41.573	40															4.055	4.055	4.055	4.055	18.92	27.03	10.81	13.51	4.50667	4.50667	4.50667
						application 3	5.61798	46																					33.3333	33.3333	33.3333
	Permanent grassland	Pays-de-la-Loire	82.9114	management 1	100	application 1	100	42	49.0909					0.689091	0.689091	0.689091	0.689091	0.689091	0.689091	0.689091	0.689091	0.689091	0.689091	0.689091	13.64	27.27	25.76	9.09	9.09	3.79	3.79
						application 2	19.697	36																			26.9231	26.9231	46.1538
Nord-Pas-de-Calais	Sugar beet	Nord-Pas-de-Calais	95.1613	management 1	75	application 1	100	102	76.5																3.33333	34.4444	35.5556	22.2222	2.22222	2.22222
				management 2	12.9	application 1	11.1111	75	1.075																	35	35	10	10	10
				management 3	12.1	application 1	100	80	14.8749											2.42455	2.42455	2.42455	2.42455			26.665	26.665	6.66667	6.66667	6.66667
						application 2	93.3333	46					2.42455	2.42455	2.42455	2.42455	2.42455	2.42455	2.42455							9.52381	9.52381	9.52381		21.4286	21.4286	28.5714
	Soft wheat	Nord-Pas-de-Calais	100	management 1	100	application 1	100	59	158.163											1.382	1.382	1.382	1.382	1.382	1.382	61.79	17.07	3.66	3.66
						application 2	98.374	70								1.382	1.382	1.382	1.382							3.72	3.72	57.85	25.62	4.545	4.545
						application 3	66.6667	41.5																				8.535	8.535	46.34	29.27	3.66	3.66
						application 4	6.50407	40.5																						33.3333	33.3333	33.3333
	Oilseed rape	Picardie	98.7421	management 1	80.38	application 1	100	81	134.235											0.742857	0.742857	0.742857	0.742857	0.742857	24.8	53.6	2.8	2.8	2.8	2.8
						application 2	100	86			0.742857	0.742857	0.742857	0.742857	0.742857	0.742857	0.742857	0.742857	0.742857				3.4	3.4	3.4	3.4	37.6	43.2	1.86667	1.86667	1.86667
				management 2	9.49	application 1	100	97	9.2053											1.77733	1.77733	1.77733	1.77733	1.77733	1.77733	41.33	8	8	8	8
				management 3	10.13	application 1	100	55	19.0444		1.77733	1.77733	1.77733	1.77733	1.77733	1.77733	1.77733	1.77733	1.77733	2.85733	2.85733	2.85733	2.85733	2.85733	2.85733	35.71	5.3575	5.3575	5.3575	5.3575
						application 2	100	73			2.85733	2.85733	2.85733	2.85733	2.85733	2.85733	2.85733	2.85733	2.85733				8.9275	8.9275	8.9275	8.9275	32.145	32.145
						application 3	100	60																		10.715	10.715	78.57
	Forage maize	Nord-Pas-de-Calais	94.5055	management 1	83.52	application 1	100	90	75.168																	5.77667	5.77667	5.77667	57.33	20	2.665	2.665
				management 2	16.48	application 1	100	78	20.9113																	11.11	11.11	11.11	33.33	11.11	11.11	11.11
						application 2	88.8889	55																					31.25	31.25	18.75	18.75
	Barley	Nord-Pas-de-Calais	99.1304	management 1	100	application 1	100	60	130.86											0.614	0.614	0.614	0.614	0.614	11.4	52.63	17.54	6.14	3.07	3.07
						application 2	86.8421	67							0.614	0.614	0.614	0.614	0.614							9.595	9.595	47.47	20.2	8.08	1.68333	1.68333	1.68333
						application 3	29.8246	42.5																				26.47	29.41	29.41	7.355	7.355
	Potato	Nord-Pas-de-Calais	98.1132	management 1	94.1935	application 1	100	138	148.606											0.342466	0.342466	0.342466	0.342466	0.342466	0.342466	0.342466	9.58904	50.6849	26.7123	4.10959	4.10959
						application 2	35.6164	55.5					0.342466	0.342466	0.342466	0.342466	0.342466	0.342466	0.342466								5.77	5.77	26.92	42.31	7.69	5.77	5.77
				management 2	5.80645	application 1	100	81	10.4267																			50	50
						application 2	114.286	60																			18.75	18.75		62.5
						application 3	100	30																								21.4286	21.4286	57.1429
	Grain maize	Nord-Pas-de-Calais	96.6667	management 1	100	application 1	100	84	91.5556																5.555	5.555	5.555	5.555	29.63	18.52	14.815	14.815
						application 2	11.1111	68																							100
	Grass leys	Basse-Normandie	86.5079	management 1	100	application 1	100	42	55.5067															8	5.33	20	20	29.33	3.335	3.335	5.33	2.665	2.665
						application 2	30.6667	34																				13.0435	13.0435	26.087	8.69565	8.69565	10.1449	10.1449	10.1449
						application 3	9.33333	33																						21.4286	21.4286	57.1429
	Permanent grassland	Nord-Pas-de-Calais	93.0693	management 1	100	application 1	100	54	102.864																15.9091	15.9091	36.3636	25				1.36364	1.36364	1.36364	1.36364	1.36364
						application 2	72.7273	50																		5.20833	5.20833	5.20833	9.375	9.375	12.5	18.75	17.1875	17.1875
						application 3	25	50																								31.815	31.815	18.18	18.18
Pays-de-la-Loire	Durum wheat	Centre	100	management 1	35.29	application 1	100	60	67.4954							4.11556	4.11556	4.11556	4.11556	4.11556	4.11556	4.11556	4.11556	4.11556	31.48	12.965	12.965	1.85333	1.85333	1.85333
						application 2	100	80																3.08667	3.08667	3.08667	61.11	11.11	11.11	2.47	2.47	2.47
						application 3	59.2593	49																			9.38	59.38	6.248	6.248	6.248	6.248	6.248
						application 4	59.2593	37.5																						53.12	15.6267	15.6267	15.6267
				management 2	56.86	application 1	100	63	107.838							2.93778	2.93778	2.93778	2.93778	2.93778	2.93778	2.93778	2.93778	2.93778	34.48	15.515	15.515	2.68333	2.68333	2.68333
						application 2	100	85																4.59667	4.59667	4.59667	48.28	22.99	9.2	1.91667	1.91667	1.91667
						application 3	100	40																			3.45	5.75	10.34	48.28	10.7267	10.7267	10.7267
						application 4	4.5977	36																							33.3333	33.3333	33.3333
				management 3	7.84	application 1	100	28.5	16.9409							8.33333	8.33333	8.33333	8.33333	8.33333	8.33333	8.33333	8.33333	8.33333	8.33333	8.33333	8.33333
						application 2	100	45.5																33.3333	33.3333	33.3333
						application 3	100	73																			100
						application 4	100	39.5																				66.67	33.33
						application 5	83.3333	35.5																						100
	Soft wheat	Pays-de-la-Loire	99.2593	management 1	100	application 1	100	48	135.698											0.6525	0.6525	0.6525	10.07	37.69	21.27	16.42	1.866	1.866	1.866	1.866	1.866
						application 2	97.0149	60							0.6525	0.6525	0.6525	0.6525	0.6525					3.845	3.845	17.69	29.62	35	3.33333	3.33333	3.33333
						application 3	64.1791	40																		3.2	3.2	20.93	30.81	32.56	4.65	4.65
						application 4	11.5672	33																				12.9	12.9	48.39	25.81
	Oilseed rape	Centre	99.6047	management 1	96.43	application 1	100	66	155.986				1.23		0.546667	0.546667	0.546667					2.47	2.47	44.86	32.1	3.046	3.046	3.046	3.046	3.046
						application 2	100	78												4.32	4.32					33.74	43.62	6.995	6.995
						application 3	34.1564	52																	7.83	7.83	45.78	19.275	19.275
				management 2	3.57	application 1	100	74	2.6418															25	25	10	10	10	10	10
	Forage maize	Pays-de-la-Loire	87.7551	management 1	100	application 1	100	33	40.4848															0.808081	0.808081	0.808081	1.81818	4.84848	32.1212	42.4242	8.18182	8.18182
						application 2	39.3939	19																4.615	4.615	4.615	4.615	4.615	4.615	40	16.92	7.69	7.69
	Barley	Centre	99.6296	management 1	100	application 1	100	56	123.022			2.84154	2.84154	2.84154	2.84154	2.84154	2.84154	2.84154	2.84154	2.84154	2.84154	2.84154	2.84154	2.84154	25.75	22.76	3.6375	3.6375	3.6375	3.6375
						application 2	88.806	66																9.94333	9.94333	9.94333	36.13	25.63	2.1	2.1	2.1	2.1
						application 3	18.2836	46																		6.12	42.86	34.69	5.44333	5.44333	5.44333
	Potato	Picardie	99.0291	management 1	91.26	application 1	100	120	132.939											0.354667	0.354667	0.354667	0.354667	0.354667	0.354667	0.354667	6.38	26.6	30.85	15.425	15.425
						application 2	40.4255	63.5				0.354667	0.354667	0.354667	0.354667	0.354667	0.354667	0.354667	0.354667									15.79	15.79	23.68	18.42	13.16	13.16
				management 2	4.85	application 1	100	168.5	8.17225											10	10
				management 3	3.88	application 1	100	44	3.69893			10	10	10	10	10	10	10	10								50	50
						application 2	133.333	38.5																								100
	Sunflower	Pays-de-la-Loire	61.7391	management 1	100	application 1	100	46	46											0.70375	0.70375	0.70375	0.70375	0.70375	0.70375	0.70375	11.27	11.27	29.58	19.72	15.49	1.408	1.408	1.408	1.408	1.408
	Grain maize	Pays-de-la-Loire	90.9091	management 1	90.91	application 1	100	57	75.6887										0.70375					4.054	4.054	4.054	4.054	4.054	32.43	25.68	10.81	3.60333	3.60333	3.60333
						application 2	39.1892	67																				10.345	10.345	27.59	13.79	17.24	20.69
				management 2	9.09	application 1	100	19	15.0894															16.6667	16.6667	16.6667	16.6667	16.6667	16.6667
						application 2	100	84																					33.3333	33.3333	33.3333
						application 3	100	63																						25	25	25	25
	Permanent grassland	Pays-de-la-Loire	82.9114	management 1	100	application 1	100	42	49.0909					0.689091	0.689091	0.689091	0.689091	0.689091	0.689091	0.689091	0.689091	0.689091	0.689091	0.689091	13.64	27.27	25.76	9.09	9.09	3.79	3.79
						application 2	19.697	36																			26.9231	26.9231	46.1538
	Grass leys	Pays-de-la-Loire	87.7966	management 1	100	application 1	100	47	82.3094								1.70875	1.70875	1.70875	1.70875	1.70875	1.70875	1.70875	1.70875	14.39	32.37	22.3	9.35	1.9775	1.9775	1.9775	1.9775
						application 2	56.8345	48																3.37667	3.37667	3.37667	12.66	18.99	16.46	27.85	4.64	4.64	4.64
						application 3	17.2662	46.5																				8.33	8.33	29.17	41.67	6.25	6.25
Picardie	Sugar beet	Picardie	96.6443	management 1	87.92	application 1	100	100	87.92											0.567143	0.567143	0.567143	0.567143	0.567143	0.567143	26.98	37.3	6.945	6.945	6.945	6.945
				management 2	12.08	application 1	100	79	14.1068			0.567143	0.567143	0.567143	0.567143	0.567143	0.567143	0.567143	0.567143	2.222	2.222	2.222	2.222	2.222	2.222	2.222	44.44	11.11			11.11
						application 2	94.4444	40				2.222	2.222	2.222	2.222	2.222	2.222	2.222	2.222							14.705	14.705	11.765	11.765	17.65	14.705	14.705
	Soft wheat	Picardie	99.4872	management 1	96.91	application 1	100	54	172.799											0.773636	0.773636	0.773636	0.773636	0.773636	13.3	48.4	14.895	14.895
						application 2	100	78						0.773636	0.773636	0.773636	0.773636	0.773636	0.773636					1.77333	1.77333	1.77333	16.49	53.72	17.55	2.30333	2.30333	2.30333
						application 3	86.1702	49																			3.705	3.705	17.28	38.89	29.01	3.705	3.705
						application 4	12.766	32																					14.585	14.585	50	10.415	10.415
				management 2	3.09	application 1	100	90	2.781																25	25	25	25
	Oilseed rape	Picardie	98.7421	management 1	80.38	application 1	100	81	134.235											0.742857	0.742857	0.742857	0.742857	0.742857	24.8	53.6	2.8	2.8	2.8	2.8
						application 2	100	86			0.742857	0.742857	0.742857	0.742857	0.742857	0.742857	0.742857	0.742857	0.742857				3.4	3.4	3.4	3.4	37.6	43.2	1.86667	1.86667	1.86667
				management 2	9.49	application 1	100	97	9.2053											1.77733	1.77733	1.77733	1.77733	1.77733	1.77733	41.33	8	8	8	8
				management 3	10.13	application 1	100	55	19.0444		1.77733	1.77733	1.77733	1.77733	1.77733	1.77733	1.77733	1.77733	1.77733	2.85733	2.85733	2.85733	2.85733	2.85733	2.85733	35.71	5.3575	5.3575	5.3575	5.3575
						application 2	100	73			2.85733	2.85733	2.85733	2.85733	2.85733	2.85733	2.85733	2.85733	2.85733				8.9275	8.9275	8.9275	8.9275	32.145	32.145
						application 3	100	60																		10.715	10.715	78.57
	Forage maize	Picardie	97.4359	management 1	100	application 1	100	81	137												3.095					3.095	6.19	22.12	43.36	8.405	8.405	2.655	2.655
						application 2	100	56																				23.0769	19.2308	19.2308	38.4615
	Barley	Picardie	99.4048	management 1	35.93	application 1	100	61	41.1758											1.36364	1.36364	1.36364	1.36364	1.36364	10	35	23.33	5.55667	5.55667	5.55667
						application 2	53.3333	60						1.36364	1.36364	1.36364	1.36364	1.36364	1.36364						14.06	14.06	25	37.5	2.345	2.345	2.345	2.345
						application 3	40	54																			25	25	29.17	20.83
				management 2	64.07	application 1	100	68	92.2608											0.34	0.34	0.34	0.34	0.34	11.21	54.21	26.17	1.55667	1.55667	1.55667
						application 2	100	76						0.34	0.34	0.34	0.34	0.34	0.34						1.4	1.4	24.3	48.6	6.075	6.075	6.075	6.075
	Potato	Picardie	99.0291	management 1	91.26	application 1	100	120	132.939											0.354667	0.354667	0.354667	0.354667	0.354667	0.354667	0.354667	6.38	26.6	30.85	15.425	15.425
						application 2	40.4255	63.5				0.354667	0.354667	0.354667	0.354667	0.354667	0.354667	0.354667	0.354667									15.79	15.79	23.68	18.42	13.16	13.16
				management 2	4.85	application 1	100	168.5	8.17225											10	10
				management 3	3.88	application 1	100	44	3.69893			10	10	10	10	10	10	10	10								50	50
						application 2	133.333	38.5																								100
	Grain maize	Picardie	96.2963	management 1	100	application 1	100	130	143.922											0.370714	0.370714	0.370714	0.370714	0.370714	0.370714	0.370714	3.9	42.86	33.77	7.145	7.145
						application 2	20.7792	67					0.370714	0.370714	0.370714	0.370714	0.370714	0.370714	0.370714									14.5833	14.5833	14.5833	28.125	28.125
	Grass leys	Centre	90.2985	management 1	100	application 1	100	49.5	68.25															10.71	19.64	23.21	25	12.5	4.465	4.465
						application 2	35.7143	43.5																		15	15	15	20	17.5	17.5
						application 3	5.35714	60																					33.3333	33.3333	33.3333
	Permanent grassland	Picardie	93.4132	management 1	100	application 1	100	54	80.1905															7.74	7.74	34.52	22.62	9.525	9.525		4.165	4.165
						application 2	42.8571	50																		8.33333	8.33333	6.94444	6.94444	16.6667	16.6667	8.33333	13.8889	13.8889
						application 3	9.52381	50																						20.8333	20.8333	20.8333			12.5	12.5	12.5
Poitou-Charentes	Durum wheat	Centre	100	management 1	35.29	application 1	100	60	67.4954							4.11556	4.11556	4.11556	4.11556	4.11556	4.11556	4.11556	4.11556	4.11556	31.48	12.965	12.965	1.85333	1.85333	1.85333
						application 2	100	80																3.08667	3.08667	3.08667	61.11	11.11	11.11	2.47	2.47	2.47
						application 3	59.2593	49																			9.38	59.38	6.248	6.248	6.248	6.248	6.248
						application 4	59.2593	37.5																						53.12	15.6267	15.6267	15.6267
				management 2	56.86	application 1	100	63	107.838							2.93778	2.93778	2.93778	2.93778	2.93778	2.93778	2.93778	2.93778	2.93778	34.48	15.515	15.515	2.68333	2.68333	2.68333
						application 2	100	85																4.59667	4.59667	4.59667	48.28	22.99	9.2	1.91667	1.91667	1.91667
						application 3	100	40																			3.45	5.75	10.34	48.28	10.7267	10.7267	10.7267
						application 4	4.5977	36																							33.3333	33.3333	33.3333
				management 3	7.84	application 1	100	28.5	16.9409							8.33333	8.33333	8.33333	8.33333	8.33333	8.33333	8.33333	8.33333	8.33333	8.33333	8.33333	8.33333
						application 2	100	45.5																33.3333	33.3333	33.3333
						application 3	100	73																			100
						application 4	100	39.5																				66.67	33.33
						application 5	83.3333	35.5																						100
	Soft wheat	Poitou-Charentes	99.3399	management 1	100	application 1	100	50	158.247											0.75	0.75	0.75	24.67	48	10	2.266	2.266	2.266	2.266	2.266
						application 2	97.6667	71							0.75	0.75	0.75	0.75	0.75	1.19429	1.19429	1.19429	1.19429	1.19429	9.06	24.74	34.15	18.12	1.3925	1.3925	1.3925	1.3925
						application 3	69.6667	47										1.19429	1.19429					2.71	2.71	2.71	11	30.62	22.49	9.25	9.25	9.25
						application 4	16	38.5																		6.94333	6.94333	6.94333	25	37.5	16.67
	Oilseed rape	Poitou-Charentes	99.0476	management 1	96.63	application 1	100	63	156.722											0.454545	0.454545	0.454545	36	46	7.5	1.83333	1.83333	1.83333
						application 2	100	78				0.454545	0.454545	0.454545	0.454545	0.454545	0.454545	0.454545	0.454545	3.16667					11	38.5	32	4.5	4.5
						application 3	37.5	56.5										3.16667	3.16667						9.46	17.57	37.84	14.865	14.865	5.41
				management 2	3.37	application 1	100	96.5	3.25205																25	25	25	25
	Forage maize	Poitou-Charentes	94.8718	management 1	100	application 1	100	49.5	83.0417																2.43	2.43	2.43	2.43	33.33	30.56	15.28	5.555	5.555
						application 2	48.6111	69																				5.71	5.71	22.86	14.29	25.71	12.855	12.855
	Barley	Poitou-Charentes	99.1632	management 1	100	application 1	100	52	119.203											3.55571	3.55571	3.55571	3.55571	37.55	9.28	12.66	8.86	3.375	3.375
						application 2	87.3418	67									3.55571	3.55571	3.55571				3.38	3.38	7.25	18.84	34.3	21.26	2.8975	2.8975	2.8975	2.8975
						application 3	20.6751	42																	6.12	16.33	20.41	24.49	26.53	3.06	3.06
	Sunflower	Poitou-Charentes	76.4228	management 1	100	application 1	100	50	54.6043											0.594444	0.594444	0.594444	0.594444	0.594444	0.594444	0.594444	6.42	17.65	27.81	13.9	12.3	8.29	8.29
						application 2	11.2299	41										0.594444	0.594444						8.3325	8.3325	8.3325	8.3325	14.29	23.81	14.29	7.145	7.145
	Grain maize	Poitou-Charentes	98.5149	management 1	100	application 1	100	67	160.414											2.20364	2.20364	2.20364	2.20364	2.20364	2.20364	2.20364	2.20364	2.20364	37.37	20.2	10.61	2.52667	2.52667	2.52667
						application 2	73.7374	110										2.20364	2.20364									5.48	5.48	14.38	32.19	34.93	7.53
						application 3	12.1212	101.5																					6.25	6.25	54.17	16.67	16.67
	Grass leys	Poitou-Charentes	89.2193	management 1	100	application 1	100	50	78.3636													3.41	3.41	15.91	12.12	20.45	18.94	13.64	5.3	0.974286	0.974286	0.974286	0.974286	0.974286	0.974286	0.974286
						application 2	44.697	51																	10.17	10.17	23.73	20.34	5.08	15.25	3.39	3.39	8.47
						application 3	11.3636	49																					26.67	36.67	36.67
	Permanent grassland	Pays-de-la-Loire	82.9114	management 1	100	application 1	100	42	49.0909					0.689091	0.689091	0.689091	0.689091	0.689091	0.689091	0.689091	0.689091	0.689091	0.689091	0.689091	13.64	27.27	25.76	9.09	9.09	3.79	3.79
						application 2	19.697	36																			26.9231	26.9231	46.1538
Provence-Alpes-Cote-d-Azur	Durum wheat	Provence-Alpes-Cote-d-Azur	100	management 1	100	application 1	100	42	112.41											6.0241	6.0241	9.63855	8.43373	13.253	12.0482	7.83133	7.83133	7.83133	7.83133
						application 2	71.0843	66								3.01205	3.01205	3.61446	3.61446		2.54	2.54	8.47	5.08	22.03	10.17	23.73	11.86	4.52	4.52	4.52
						application 3	36.1446	50																4.44333	4.44333	4.44333	23.33	33.33	13.33	4.1675	4.1675	4.1675	4.1675
						application 4	10.8434	50																			14.8133	14.8133	14.8133	27.775	27.775
	Soft wheat	Rhone-Alpes	97.318	management 1	93.3071	application 1	100	50	130.902											0.61	0.61	0.61	11.39	20.25	31.65	20.68	3.51667	3.51667	3.51667
						application 2	100	67						0.61	0.61	0.61	0.61	0.61	0.61	0.75	0.75	0.75	0.75	0.75	0.75	8.02	23.63	44.3	5.76667	5.76667	5.76667
						application 3	58.2278	40									0.75	0.75	0.75	0.507	0.507	0.507	0.507	0.507	0.507	0.507	0.507	8.7	16.67	39.13	22.46	3.985	3.985
				management 2	6.69291	application 1	100	63	5.39616									0.507	0.507						31.25	25	14.5833	14.5833	14.5833
						application 2	25	70.5																			20	20	20	20	20
	Oilseed rape	Franche-Comte	100	management 1	100	application 1	100	78	159.283															7.55	37.74	37.74	5.66	5.66	5.66
						application 2	98.1132	78																		11.54	50	32.69	5.77
						application 3	13.2075	36																			33.3333	33.3333	33.3333
	Grain maize	Rhone-Alpes	98.4536	management 1	100	application 1	100	50	140.148											1.5875	1.5875	1.5875	1.5875	1.5875	1.5875	1.5875	1.5875	1.5875	47.62	21.16	5.82	2.11667	2.11667	2.11667
						application 2	78.836	98									1.5875	1.5875	1.5875									7.72	7.72	12.08	34.23	29.53	4.36	4.36
						application 3	15.3439	84																						24.14	24.14	41.38	5.17	5.17
	Barley	Midi-Pyrenees	91.3386	management 1	100	application 1	100	45	90.0435											0.87	0.87	10.43	15.65	14.78	22.61	16.52	8.7	1.218	1.218	1.218	1.218	1.218
						application 2	73.0435	50								0.87	0.87	0.87	0.87			2.38	2.38	2.38	8.33	22.62	27.38	17.86	4.1675	4.1675	4.1675	4.1675
						application 3	24.3478	35																		20.37	20.37	33.33	25.93
	Potato	Picardie	99.0291	management 1	91.26	application 1	100	120	132.939											0.354667	0.354667	0.354667	0.354667	0.354667	0.354667	0.354667	6.38	26.6	30.85	15.425	15.425
						application 2	40.4255	63.5				0.354667	0.354667	0.354667	0.354667	0.354667	0.354667	0.354667	0.354667									15.79	15.79	23.68	18.42	13.16	13.16
				management 2	4.85	application 1	100	168.5	8.17225											10	10
				management 3	3.88	application 1	100	44	3.69893			10	10	10	10	10	10	10	10								50	50
						application 2	133.333	38.5																								100
	Sunflower	Languedoc-Roussillon	75	management 1	100	application 1	100	31	31																	15	15	20	20	30
	Grass leys	Rhone-Alpes	76.2712	management 1	100	application 1	100	36.5	55.119							0.8925	0.8925	0.8925	0.8925	0.8925	0.8925	0.8925	0.8925	7.145	7.145	25	14.29	7.74	7.74	2.975	2.975	5.95	2.975	2.975	1.98333	1.98333	1.98333
						application 2	36.9048	43																4.8375	4.8375	4.8375	4.8375	38.71		8.065	8.065	9.68	5.37667	5.37667	5.37667
						application 3	8.33333	33																					33.3333	33.3333	33.3333
	Permanent grassland	Picardie	93.4132	management 1	100	application 1	100	54	80.1905															7.74	7.74	34.52	22.62	9.525	9.525		4.165	4.165
						application 2	42.8571	50																		8.33333	8.33333	6.94444	6.94444	16.6667	16.6667	8.33333	13.8889	13.8889
						application 3	9.52381	50																						20.8333	20.8333	20.8333			12.5	12.5	12.5
Rhone-Alpes	Durum wheat	Languedoc-Roussillon	98.2143	management 1	100	application 1	100	40	155.879											7.275	7.275	20	24.24	14.55	9.7	2.22333	2.22333	2.22333
						application 2	96.9697	57								2.575	2.575	2.575	2.575	3.5925	3.5925	3.5925	3.5925	13.75	21.25	15.62	19.38	6.25	3.12667	3.12667	3.12667
						application 3	76.3636	54																3.17333	3.17333	3.17333	34.92	23.02	15.08	4.365	4.365	4.365	4.365
						application 4	41.2121	47																			5.145	5.145	32.35	48.53	8.82
	Soft wheat	Rhone-Alpes	97.318	management 1	93.3071	application 1	100	50	130.902											0.61	0.61	0.61	11.39	20.25	31.65	20.68	3.51667	3.51667	3.51667
						application 2	100	67						0.61	0.61	0.61	0.61	0.61	0.61	0.75	0.75	0.75	0.75	0.75	0.75	8.02	23.63	44.3	5.76667	5.76667	5.76667
						application 3	58.2278	40									0.75	0.75	0.75	0.507	0.507	0.507	0.507	0.507	0.507	0.507	0.507	8.7	16.67	39.13	22.46	3.985	3.985
				management 2	6.69291	application 1	100	63	5.39616									0.507	0.507						31.25	25	14.5833	14.5833	14.5833
						application 2	25	70.5																			20	20	20	20	20
	Oilseed rape	Bourgogne	100	management 1	100	application 1	100	72	170.917			0.509167	0.509167	0.509167	0.509167	0.509167	0.509167	0.509167	0.509167	0.509167	0.509167	0.509167	0.509167	34.5	38.43	15.72	5.24
						application 2	98.69	82																12.0933	12.0933	12.0933	46.02	5.9	5.9	5.9
						application 3	34.9345	51.5																	5.625	5.625	48.75	30	5	5
	Forage maize	Rhone-Alpes	93.75	management 1	100	application 1	100	60	109.778															2.22333	2.22333	2.22333		6.67	42.22	26.67	8.89	8.89
						application 2	62.2222	80																					8.93	8.93	17.86	50	14.29
	Grain maize	Rhone-Alpes	98.4536	management 1	100	application 1	100	50	140.148											1.5875	1.5875	1.5875	1.5875	1.5875	1.5875	1.5875	1.5875	1.5875	47.62	21.16	5.82	2.11667	2.11667	2.11667
						application 2	78.836	98									1.5875	1.5875	1.5875									7.72	7.72	12.08	34.23	29.53	4.36	4.36
						application 3	15.3439	84																						24.14	24.14	41.38	5.17	5.17
	Barley	Bourgogne	100	management 1	5.91	application 1	40	51	2.13548																25	25	16.6667	16.6667	16.6667
						application 2	26.6667	59																				25	25	25	25
				management 2	71.43	application 1	100	52	90.7161				2.18417	2.18417	2.18417	2.18417	2.18417	2.18417	2.18417	2.18417	2.18417	2.18417	2.18417	2.18417	28.97	22.07	17.24	2.76	2.76
						application 2	100	75																	5.86	5.86	36.55	42.07	3.22	3.22	3.22
				management 3	22.66	application 1	100	50	27.7339				2.17417	2.17417	2.17417	2.17417	2.17417	2.17417	2.17417	2.17417	2.17417	2.17417	2.17417	2.17417	23.91	13.04	19.57	8.695	8.695
						application 2	65.2174	52																	18.335	18.335	53.33	10
						application 3	65.2174	59																		23.335	23.335	40	6.665	6.665
	Potato	Picardie	99.0291	management 1	91.26	application 1	100	120	132.939											0.354667	0.354667	0.354667	0.354667	0.354667	0.354667	0.354667	6.38	26.6	30.85	15.425	15.425
						application 2	40.4255	63.5				0.354667	0.354667	0.354667	0.354667	0.354667	0.354667	0.354667	0.354667									15.79	15.79	23.68	18.42	13.16	13.16
				management 2	4.85	application 1	100	168.5	8.17225											10	10
				management 3	3.88	application 1	100	44	3.69893			10	10	10	10	10	10	10	10								50	50
						application 2	133.333	38.5																								100
	Sunflower	Languedoc-Roussillon	75	management 1	100	application 1	100	31	31																	15	15	20	20	30
	Grass leys	Rhone-Alpes	76.2712	management 1	100	application 1	100	36.5	55.119							0.8925	0.8925	0.8925	0.8925	0.8925	0.8925	0.8925	0.8925	7.145	7.145	25	14.29	7.74	7.74	2.975	2.975	5.95	2.975	2.975	1.98333	1.98333	1.98333
						application 2	36.9048	43																4.8375	4.8375	4.8375	4.8375	38.71		8.065	8.065	9.68	5.37667	5.37667	5.37667
						application 3	8.33333	33																					33.3333	33.3333	33.3333
	Permanent grassland	Picardie	93.4132	management 1	100	application 1	100	54	80.1905															7.74	7.74	34.52	22.62	9.525	9.525		4.165	4.165
						application 2	42.8571	50																		8.33333	8.33333	6.94444	6.94444	16.6667	16.6667	8.33333	13.8889	13.8889
						application 3	9.52381	50																						20.8333	20.8333	20.8333			12.5	12.5	12.5
