# Supplementary material for: Data on spatio-temporal representation of mineral N fertilization and manure N application as well as ammonia volatilization in French regions for the crop year 2005/06
Source: Data Brief. 2018 Oct 4;21:1119–24. doi: 10.1016/j.dib.2018.09.119 (PMC6230964; doi:10.1016/j.dib.2018.09.119)
Supplement: Supplementary file 3 — Supplementary material [file mmc3.xlsx]

## Sheet: Feuil1
Table 2: organic manure application practices per crop and per region for the crop year 2005/06
Region	Crop	Origine of the manure application management	Part of fields concerned with manure application per crop per region	Organic manure type	Mean amount of the organic manure applied	Occurrence of fertilizer applications in each fortnight (% of parcels)
						Beginning	2005-06-01	2005-06-16	2005-07-01	2005-07-16	2005-08-01	2005-08-16	2005-09-01	2005-09-16	2005-10-01	2005-10-16	2005-11-01	2005-11-16	2005-12-01	2005-12-16	2006-01-01	2006-01-16	2006-02-01	2006-02-16	2006-03-01	2006-03-16	2006-04-01	2006-04-16	2006-05-01	2006-05-16	2006-06-01	2006-06-16	2006-07-01	2006-07-16	2006-08-01	2006-08-16
							-	-	-	-	-	-	-	-	-	-	-	-	-	-	-	-	-	-	-	-	-	-	-	-	-	-	-	-	-	-
						End	2005-06-15	2005-06-30	2005-07-15	2005-07-31	2005-08-15	2005-08-31	2005-09-15	2005-09-30	2005-10-15	2005-10-31	2005-11-15	2005-11-30	2005-12-15	2005-12-31	2006-01-15	2006-01-31	2006-02-15	2006-02-28	2006-03-15	2006-03-31	2006-04-15	2006-04-30	2006-05-15	2006-05-31	2006-06-15	2006-06-30	2006-07-15	2006-07-31	2006-08-15	2006-08-31
(21 regions)	(12 crops)	(differs from the right region when no survey was performed)	(%)	(5 types)	(t or m3 of fresh manure ha-1)	Code	2005061q	2005062q	2005071q	2005072q	2005081q	2005082q	2005091q	2005092q	2005101q	2005102q	2005111q	2005112q	2005121q	2005122q	2006011q	2006012q	2006021q	2006022q	2006031q	2006032q	2006041q	2006042q	2006051q	2006052q	2006061q	2006062q	2006071q	2006072q	2006081q	2006082q
Alsace	Sugar beet	Champagne-Ardenne	47.449	Vinasse	4.91892						11.828	16.129	18.2796	6.45161	2.15054		6.45161	4.30108	1.07527		5.37634	8.60215	5.37634	7.52688	5.37634	1.07527
	Soft wheat	Alsace	10.5691	Pig slurry	32									25	25	41.6667	8.33333
	Oilseed rape	Lorraine	28	Cattle FYM	26.8				18.1818	63.6364	9.09091	5.45455		3.63636
	Forage maize	Alsace	86.6667	Cattle FYM	38.8333							7.69231		7.69231		23.0769	15.3846	23.0769		7.69231						7.69231				7.69231
	Barley	Lorraine	14.2336	Cattle FYM	28.9412					10.2564	20.5128	28.2051	7.69231	5.12821	2.5641	5.12821	7.69231	2.5641	2.5641		2.5641	2.5641	2.5641
	Potato	Picardie	42.7184	Vinasse	4						4.54545	36.3636	18.1818				2.27273		9.09091	2.27273			4.54545	2.27273		11.3636	6.81818					2.27273
	Grain maize	Alsace	13.0081	Cattle slurry	19.4						7.69231	7.69231				23.0769	7.69231		7.69231		7.69231			7.69231	7.69231			15.3846		7.69231
	Grass leys	Franche-Comte	76.2887	Cattle FYM	15.0811								6.25	1.5625	3.125	7.8125	15.625	3.125	1.5625	3.125	1.5625		1.5625	4.6875	10.9375	14.0625	18.75	4.6875	1.5625
	Permanent grassland	Picardie	19.7605	Cattle FYM	21								5				15		5		5	5	5	15	30	10					5
Aquitaine	Soft wheat	Aquitaine	3.77358	Cattle FYM	27					16.6667				16.6667	33.3333	16.6667							16.6667
	Oilseed rape	Poitou-Charentes	18.0952	Cattle FYM	24.8					21.6216	40.5405	32.4324	2.7027	2.7027
	Forage maize	Aquitaine	64.8649	Cattle FYM	32.9524											4.16667	4.16667	4.16667			4.16667				16.6667	4.16667	29.1667	16.6667	8.33333	8.33333
	Barley	Poitou-Charentes	21.8884	Cattle FYM	21.7778						5.88235		17.6471	11.7647	23.5294	35.2941	5.88235
	Potato	Picardie	6.2069	Vinasse	4						4.54545	36.3636	18.1818				2.27273		9.09091	2.27273			4.54545	2.27273		11.3636	6.81818					2.27273
	Grain maize	Aquitaine	7.11297	Cattle FYM	26.75						1.96078		1.96078	3.92157	3.92157	1.96078	3.92157	1.96078					11.7647	3.92157	15.6863	17.6471	23.5294	1.96078	1.96078	1.96078	1.96078
	Sunflower	Aquitaine	42.7184	Cattle FYM	33.2				11.1111			11.1111	11.1111	11.1111	11.1111						11.1111	11.1111				11.1111	11.1111
	Grass leys	Aquitaine	31.5476	Cattle FYM	26.1905								10.3448	3.44828	6.89655	6.89655	10.3448	6.89655			6.89655		13.7931	3.44828	3.44828	10.3448	3.44828			3.44828		3.44828			3.44828	3.44828
	Permanent grassland	Pays-de-la-Loire	18.3544	Cattle FYM	15.375								13.3333			6.66667	6.66667	6.66667	13.3333	13.3333		13.3333			6.66667	6.66667	6.66667			6.66667
Auvergne	Sugar beet	Champagne-Ardenne	47.449	Vinasse	4.91892						11.828	16.129	18.2796	6.45161	2.15054		6.45161	4.30108	1.07527		5.37634	8.60215	5.37634	7.52688	5.37634	1.07527
	Soft wheat	Auvergne	9.33333	Cattle FYM	24.8571						9.52381	9.52381	9.52381	23.8095	23.8095	9.52381	4.7619								4.7619		4.7619
	Oilseed rape	Centre	13.0435	Cattle FYM	20.4286				3.125	15.625	40.625	40.625
	Forage maize	Auvergne	75.7576	Cattle FYM	32.4348							8	4	4		8		4			4			4	12	24		12	8	4	4
	Barley	Centre	5.55556	Cattle FYM	18.6					20	13.3333	20	13.3333	13.3333	20
	Grain maize	Auvergne	14.7727	Cattle FYM	26.4444						7.69231			7.69231	7.69231		7.69231	7.69231		7.69231		7.69231	7.69231		23.0769		7.69231		7.69231
	Sunflower	Centre	14.0244	Cattle FYM	28.8571						8.69565		4.34783		4.34783	4.34783	4.34783					4.34783	8.69565	4.34783	4.34783	4.34783	17.3913	26.087	4.34783
	Grass leys	Auvergne	45.9596	Cattle FYM	22.7778								8.51064	4.25532	2.12766	2.12766	2.12766	17.0213	8.51064		4.25532	6.38298	6.38298	10.6383	8.51064	8.51064	6.38298			2.12766	2.12766
	Permanent grassland	Pays-de-la-Loire	18.3544	Cattle FYM	15.375								13.3333			6.66667	6.66667	6.66667	13.3333	13.3333		13.3333			6.66667	6.66667	6.66667			6.66667
Basse-Normandie	Sugar beet	Ile-de-France	33.6283	Vinasse	3.1						21.0526	18.4211	21.0526		7.89474	2.63158	2.63158		2.63158			2.63158	2.63158	5.26316	13.1579
	Soft wheat	Basse-Normandie	6.38298	Cattle FYM	22						6.66667	6.66667	6.66667	20	6.66667	40	13.3333
	Oilseed rape	Haute-Normandie	15.7025	Cattle FYM	24.7778					10.5263	42.1053	42.1053	5.26316
	Forage maize	Basse-Normandie	85.3081	Cattle FYM	30.8425							0.555556	3.88889	0.555556	1.66667	1.11111	0.555556	1.11111				1.66667	3.33333	0.555556	8.88889	9.44444	28.8889	23.3333	11.1111	2.22222	0.555556	0.555556
	Grain maize	Basse-Normandie	77.7778	Pig slurry	30.8333							14.2857										7.14286			14.2857	21.4286	28.5714	7.14286	7.14286
	Barley	Haute-Normandie	9.72222	Cattle FYM	30							21.4286	42.8571	28.5714			7.14286
	Potato	Picardie	42.7184	Vinasse	4						4.54545	36.3636	18.1818				2.27273		9.09091	2.27273			4.54545	2.27273		11.3636	6.81818					2.27273
	Grass leys	Basse-Normandie	35.7143	Cattle slurry	25.125								4.54545		4.54545		9.09091	4.54545				9.09091	13.6364	13.6364	18.1818	4.54545	18.1818
	Permanent grassland	Basse-Normandie	24.4186	Cattle FYM	22.5												5			5	10	10	10			30	20				5				5
Bourgogne	Sugar beet	Ile-de-France	33.6283	Vinasse	3.1						21.0526	18.4211	21.0526		7.89474	2.63158	2.63158		2.63158			2.63158	2.63158	5.26316	13.1579
	Soft wheat	Bourgogne	5.33333	Cattle FYM	23.4444						8.33333	41.6667	25		16.6667	8.33333
	Oilseed rape	Bourgogne	12.6638	Cattle FYM	20.5556				11.1111		83.3333	5.55556
	Forage maize	Bourgogne	76.1905	Cattle FYM	28.9773									2.08333		2.08333	2.08333	2.08333	8.33333		6.25	2.08333	14.5833	2.08333	2.08333	8.33333	2.08333	14.5833	16.6667	8.33333	6.25
	Barley	Bourgogne	5.91133	Cattle FYM	19.8						25	16.6667	16.6667	16.6667		8.33333			8.33333				8.33333
	Grain maize	Bourgogne	29.7297	Cattle FYM	28.7692							4.54545		4.54545		9.09091				9.09091	4.54545	4.54545			4.54545	9.09091	9.09091	22.7273	18.1818
	Sunflower	Centre	14.0244	Cattle FYM	28.8571						8.69565		4.34783		4.34783	4.34783	4.34783					4.34783	8.69565	4.34783	4.34783	4.34783	17.3913	26.087	4.34783
	Grass leys	Bourgogne	39.2405	Cattle FYM	18.3571								26.3158	5.26316	5.26316			5.26316				10.5263	15.7895	5.26316					5.26316						5.26316	15.7895
	Permanent grassland	Picardie	19.7605	Cattle FYM	21								5				15		5		5	5	5	15	30	10					5
Bretagne	Soft wheat	Bretagne	21.1982	Pig slurry	30.72								4.34783		2.17391	2.17391	2.17391	6.52174				2.17391	13.0435	4.34783	26.087	17.3913	17.3913	2.17391
	Oilseed rape	Poitou-Charentes	18.0952	Cattle FYM	24.8					21.6216	40.5405	32.4324	2.7027	2.7027
	Forage maize	Bretagne	88.2353	Cattle FYM	29.4022										0.740741							1.48148	4.44444	8.88889	14.0741	15.5556	20.7407	22.963	8.14815	2.96296
	Barley	Bretagne	23.9024	Pig slurry	31.1613							2.04082	2.04082	6.12245	6.12245	6.12245	2.04082					4.08163	14.2857	8.16327	22.449	14.2857	10.2041	2.04082
	Grain maize	Bretagne	92.0635	Pig slurry	39.9259								1.72414							1.72414	1.72414		1.72414	1.72414	10.3448	20.6897	32.7586	20.6897	3.44828	1.72414	1.72414
	Potato	Picardie	42.7184	Vinasse	4						4.54545	36.3636	18.1818				2.27273		9.09091	2.27273			4.54545	2.27273		11.3636	6.81818					2.27273
	Grass leys	Bretagne	38.7833	Cattle slurry	34.5385								18	2	2			2			4	6	8	18	10	6	6	4	6	4	2			2
	Permanent grassland	Bretagne	23.7705	Cattle slurry	25.25								10.5263	10.5263						5.26316		21.0526	10.5263	5.26316	5.26316	15.7895	5.26316			5.26316					5.26316
Centre	Sugar beet	Ile-de-France	33.6283	Vinasse	3.1						21.0526	18.4211	21.0526		7.89474	2.63158	2.63158		2.63158			2.63158	2.63158	5.26316	13.1579
	Soft wheat	Centre	3.83387	Cattle FYM	22.75							16.6667	33.3333	33.3333	16.6667
	Oilseed rape	Centre	13.0435	Cattle FYM	20.4286				3.125	15.625	40.625	40.625
	Forage maize	Centre	82.2581	Cattle FYM	30.4						1.96078	3.92157			1.96078		1.96078	7.84314	3.92157	1.96078	1.96078	1.96078	5.88235	1.96078	5.88235	5.88235	15.6863	21.5686	15.6863
	Barley	Centre	5.55556	Cattle FYM	18.6					20	13.3333	20	13.3333	13.3333	20
	Potato	Picardie	42.7184	Vinasse	4						4.54545	36.3636	18.1818				2.27273		9.09091	2.27273			4.54545	2.27273		11.3636	6.81818					2.27273
	Sunflower	Centre	14.0244	Cattle FYM	28.8571						8.69565		4.34783		4.34783	4.34783	4.34783					4.34783	8.69565	4.34783	4.34783	4.34783	17.3913	26.087	4.34783
	Grain maize	Centre	18.1818	Cattle FYM	32.75						3.0303	15.1515	3.0303	3.0303	3.0303					3.0303	3.0303	6.06061	15.1515		9.09091		9.09091	21.2121	6.06061
	Grass leys	Centre	16.4179	Cattle FYM	18.7143								9.09091		18.1818	18.1818					9.09091			9.09091	9.09091		9.09091		9.09091					9.09091
	Permanent grassland	Haute-Normandie	15.1163	Cattle FYM	15.5									25										25	25	25
Champagne-Ardenne	Sugar beet	Champagne-Ardenne	47.449	Vinasse	4.91892						11.828	16.129	18.2796	6.45161	2.15054		6.45161	4.30108	1.07527		5.37634	8.60215	5.37634	7.52688	5.37634	1.07527
	Soft wheat	Champagne-Ardenne	6.75105	Cattle FYM	28.8889					18.75	18.75	12.5	25	12.5	6.25				6.25
	Oilseed rape	Champagne-Ardenne	28.4047	Cattle FYM	24.7273				2.73973	30.137	35.6164	30.137				1.36986
	Forage maize	Champagne-Ardenne	75.8242	Cattle FYM	30.0299					1.44928	4.34783	4.34783	13.0435	8.69565	7.24638		14.4928	10.1449	5.7971	7.24638	2.89855	2.89855	5.7971	2.89855	1.44928		5.7971	1.44928
	Barley	Champagne-Ardenne	4.38247	Cattle FYM	16.8333					9.09091	9.09091	27.2727	18.1818								9.09091	9.09091	9.09091		9.09091
	Grain maize	Champagne-Ardenne	24.3243	Cattle FYM	32.5								7.40741	7.40741		7.40741	3.7037	11.1111		3.7037	14.8148	3.7037	7.40741		7.40741		11.1111	14.8148
	Potato	Picardie	42.7184	Vinasse	4						4.54545	36.3636	18.1818				2.27273		9.09091	2.27273			4.54545	2.27273		11.3636	6.81818					2.27273
	Sunflower	Centre	14.0244	Cattle FYM	28.8571						8.69565		4.34783		4.34783	4.34783	4.34783					4.34783	8.69565	4.34783	4.34783	4.34783	17.3913	26.087	4.34783
	Grass leys	Bourgogne	35.7143	Cattle FYM	18.3571								26.3158	5.26316	5.26316			5.26316				10.5263	15.7895	5.26316					5.26316						5.26316	15.7895
	Permanent grassland	Picardie	19.7605	Cattle FYM	21								5				15		5		5	5	5	15	30	10					5
Franche-Comte	Sugar beet	Champagne-Ardenne	47.449	Vinasse	4.91892						11.828	16.129	18.2796	6.45161	2.15054		6.45161	4.30108	1.07527		5.37634	8.60215	5.37634	7.52688	5.37634	1.07527
	Soft wheat	Franche-Comte	13.6095	Cattle FYM	23.5						26.087	17.3913	30.4348	13.0435	4.34783	4.34783							4.34783
	Oilseed rape	Franche-Comte	15.0943	Cattle FYM	23.3333			12.5		37.5	25	25
	Forage maize	Franche-Comte	60.8696	Cattle FYM	31.5429					2.38095			2.38095		7.14286	2.38095	7.14286	2.38095	11.9048	2.38095	4.7619	4.7619	14.2857	4.7619		2.38095	14.2857	7.14286	7.14286	2.38095
	Barley	Franche-Comte	15.625	Cattle FYM	20.9167						26.6667	13.3333	33.3333	20		6.66667
	Grain maize	Franche-Comte	36.4865	Cattle FYM	26.1111					3.7037			3.7037		3.7037	7.40741	3.7037		14.8148	11.1111			3.7037	7.40741	7.40741	11.1111	7.40741	3.7037	3.7037	7.40741
	Sunflower	Centre	14.0244	Cattle FYM	28.8571						8.69565		4.34783		4.34783	4.34783	4.34783					4.34783	8.69565	4.34783	4.34783	4.34783	17.3913	26.087	4.34783
	Grass leys	Franche-Comte	76.2887	Cattle FYM	15.0811								6.25	1.5625	3.125	7.8125	15.625	3.125	1.5625	3.125	1.5625		1.5625	4.6875	10.9375	14.0625	18.75	4.6875	1.5625
	Permanent grassland	Picardie	19.7605	Cattle FYM	21								5				15		5		5	5	5	15	30	10					5
Haute-Normandie	Sugar beet	Ile-de-France	33.6283	Vinasse	3.1						21.0526	18.4211	21.0526		7.89474	2.63158	2.63158		2.63158			2.63158	2.63158	5.26316	13.1579
	Soft wheat	Haute-Normandie	8.13008	Cattle FYM	26.2							11.1111	11.1111	33.3333	44.4444
	Oilseed rape	Haute-Normandie	15.7025	Cattle FYM	24.7778					10.5263	42.1053	42.1053	5.26316
	Forage maize	Haute-Normandie	81.8898	Cattle FYM	35					2.88462	0.961538	2.88462	9.61538	5.76923		1.92308	0.961538	2.88462	1.92308	0.961538	0.961538	1.92308	4.80769		14.4231	14.4231	13.4615	10.5769	6.73077	0.961538	0.961538
	Barley	Haute-Normandie	9.72222	Cattle FYM	30							21.4286	42.8571	28.5714			7.14286
	Grain maize	Haute-Normandie	25	Cattle FYM	22.6							14.2857			14.2857		14.2857					14.2857			14.2857		14.2857	14.2857
	Potato	Picardie	42.7184	Vinasse	4						4.54545	36.3636	18.1818				2.27273		9.09091	2.27273			4.54545	2.27273		11.3636	6.81818					2.27273
	Grass leys	Centre	16.4179	Cattle FYM	18.7143								9.09091		18.1818	18.1818					9.09091			9.09091	9.09091		9.09091		9.09091					9.09091
	Permanent grassland	Haute-Normandie	15.1163	Cattle FYM	15.5									25										25	25	25
Ile-de-France	Sugar beet	Ile-de-France	33.6283	Vinasse	3.1						21.0526	18.4211	21.0526		7.89474	2.63158	2.63158		2.63158			2.63158	2.63158	5.26316	13.1579
	Oilseed rape	Ile-de-France	16	Vinasse	10.8					20	45	25	10
	Forage maize	Ile-de-France	80	Cattle FYM	31.25							50	25	25
	Barley	Ile-de-France	3.33333	Vinasse	2						25	75
	Grain maize	Ile-de-France	7.44681	Cattle FYM	30						14.2857	42.8571		14.2857			14.2857	14.2857
	Potato	Picardie	42.7184	Vinasse	4						4.54545	36.3636	18.1818				2.27273		9.09091	2.27273			4.54545	2.27273		11.3636	6.81818					2.27273
	Sunflower	Centre	14.0244	Cattle FYM	28.8571						8.69565		4.34783		4.34783	4.34783	4.34783					4.34783	8.69565	4.34783	4.34783	4.34783	17.3913	26.087	4.34783
	Grass leys	Centre	16.4179	Cattle FYM	18.7143								9.09091		18.1818	18.1818					9.09091			9.09091	9.09091		9.09091		9.09091					9.09091
	Permanent grassland	Picardie	19.7605	Cattle FYM	21								5				15		5		5	5	5	15	30	10					5
Languedoc-Roussillon	Soft wheat	Midi-Pyrenees	4.52675	Cattle FYM	21.8							9.09091	36.3636		9.09091	36.3636												9.09091
	Oilseed rape	Bourgogne	12.6638	Cattle FYM	20.5556				11.1111		83.3333	5.55556
	Forage maize	Midi-Pyrenees	66.6667	Cattle FYM	31.1765								5.55556	11.1111	5.55556	11.1111				5.55556			5.55556	5.55556	11.1111	11.1111	11.1111	11.1111	5.55556
	Barley	Midi-Pyrenees	46.4567	Sheep FYM	26.8039							1.69492	6.77966	25.4237	35.5932	10.1695	1.69492						3.38983	1.69492		6.77966	3.38983	1.69492				1.69492
	Potato	Picardie	42.7184	Vinasse	4						4.54545	36.3636	18.1818				2.27273		9.09091	2.27273			4.54545	2.27273		11.3636	6.81818					2.27273
	Grain maize	Midi-Pyrenees	16.8539	Cattle FYM	33.5556							3.33333	3.33333				10		3.33333	3.33333	6.66667		6.66667	13.3333	16.6667	3.33333	13.3333	10	3.33333			3.33333
	Grass leys	Midi-Pyrenees	43.6893	Cattle FYM	21.4444								26.087	10.8696	6.52174	8.69565	4.34783	6.52174	6.52174	2.17391	2.17391	4.34783	4.34783	8.69565	6.52174	2.17391
	Permanent grassland	Pays-de-la-Loire	18.3544	Cattle FYM	15.375								13.3333			6.66667	6.66667	6.66667	13.3333	13.3333		13.3333			6.66667	6.66667	6.66667			6.66667
Limousin	Soft wheat	Centre	3.83387	Cattle FYM	22.75							16.6667	33.3333	33.3333	16.6667
	Oilseed rape	Centre	13.0435	Cattle FYM	20.4286				3.125	15.625	40.625	40.625
	Forage maize	Centre	82.2581	Cattle FYM	30.4						1.96078	3.92157			1.96078		1.96078	7.84314	3.92157	1.96078	1.96078	1.96078	5.88235	1.96078	5.88235	5.88235	15.6863	21.5686	15.6863
	Barley	Centre	5.55556	Cattle FYM	18.6					20	13.3333	20	13.3333	13.3333	20
	Sunflower	Centre	14.0244	Cattle FYM	28.8571						8.69565		4.34783		4.34783	4.34783	4.34783					4.34783	8.69565	4.34783	4.34783	4.34783	17.3913	26.087	4.34783
	Grain maize	Centre	18.1818	Cattle FYM	32.75						3.0303	15.1515	3.0303	3.0303	3.0303					3.0303	3.0303	6.06061	15.1515		9.09091		9.09091	21.2121	6.06061
	Grass leys	Limousin	34.4156	Cattle FYM	15.875								8		8	12	8	8	12			12	8	4	4	8		4								4
	Permanent grassland	Pays-de-la-Loire	18.3544	Cattle FYM	15.375								13.3333			6.66667	6.66667	6.66667	13.3333	13.3333		13.3333			6.66667	6.66667	6.66667			6.66667
Lorraine	Soft wheat	Lorraine	16.092	Cattle FYM	29.4444					2.38095	21.4286	23.8095	14.2857	21.4286	4.7619	4.7619										7.14286
	Oilseed rape	Lorraine	28	Cattle FYM	26.8				18.1818	63.6364	9.09091	5.45455		3.63636
	Forage maize	Lorraine	80.4348	Cattle FYM	31.007						1.35135		2.02703	5.40541	10.8108	8.78378	12.8378	7.43243	12.8378	8.10811	8.78378	2.02703	2.02703	4.05405	2.7027	2.7027	3.37838	4.72973
	Barley	Lorraine	14.2336	Cattle FYM	28.9412					10.2564	20.5128	28.2051	7.69231	5.12821	2.5641	5.12821	7.69231	2.5641	2.5641		2.5641	2.5641	2.5641
	Sunflower	Centre	14.0244	Cattle FYM	28.8571						8.69565		4.34783		4.34783	4.34783	4.34783					4.34783	8.69565	4.34783	4.34783	4.34783	17.3913	26.087	4.34783
	Grain maize	Lorraine	35.7143	Cattle FYM	25						11.1111						33.3333	11.1111			11.1111	11.1111					11.1111	11.1111
	Grass leys	Franche-Comte	76.2887	Cattle FYM	15.0811								6.25	1.5625	3.125	7.8125	15.625	3.125	1.5625	3.125	1.5625		1.5625	4.6875	10.9375	14.0625	18.75	4.6875	1.5625
	Permanent grassland	Picardie	19.7605	Cattle FYM	21								5				15		5		5	5	5	15	30	10					5
Midi-Pyrenees	Soft wheat	Midi-Pyrenees	4.52675	Cattle FYM	21.8							9.09091	36.3636		9.09091	36.3636												9.09091
	Oilseed rape	Poitou-Charentes	18.0952	Cattle FYM	24.8					21.6216	40.5405	32.4324	2.7027	2.7027
	Forage maize	Midi-Pyrenees	66.6667	Cattle FYM	31.1765								5.55556	11.1111	5.55556	11.1111				5.55556			5.55556	5.55556	11.1111	11.1111	11.1111	11.1111	5.55556
	Barley	Midi-Pyrenees	46.4567	Sheep FYM	26.8039							1.69492	6.77966	25.4237	35.5932	10.1695	1.69492						3.38983	1.69492		6.77966	3.38983	1.69492				1.69492
	Sunflower	Midi-Pyrenees	5.50847	Cattle FYM	25.5714					8.33333		8.33333	8.33333	33.3333	16.6667				8.33333				8.33333						8.33333
	Grain maize	Midi-Pyrenees	16.8539	Cattle FYM	33.5556							3.33333	3.33333				10		3.33333	3.33333	6.66667		6.66667	13.3333	16.6667	3.33333	13.3333	10	3.33333			3.33333
	Grass leys	Midi-Pyrenees	43.6893	Cattle FYM	21.4444								26.087	10.8696	6.52174	8.69565	4.34783	6.52174	6.52174	2.17391	2.17391	4.34783	4.34783	8.69565	6.52174	2.17391
	Permanent grassland	Pays-de-la-Loire	18.3544	Cattle FYM	15.375								13.3333			6.66667	6.66667	6.66667	13.3333	13.3333		13.3333			6.66667	6.66667	6.66667			6.66667
Nord-Pas-de-Calais	Sugar beet	Nord-Pas-de-Calais	59.6774	Cattle FYM	32.3529					2.7027	4.05405	28.3784	29.7297	6.75676	1.35135	1.35135		2.7027	6.75676		1.35135	6.75676	1.35135		4.05405	1.35135	1.35135
	Soft wheat	Nord-Pas-de-Calais	6.50407	Cattle FYM	28.75						25	12.5		25	12.5	12.5			12.5
	Oilseed rape	Picardie	30.1887	Vinasse	2.30769					8.33333	20.8333	64.5833	4.16667	2.08333
	Forage maize	Nord-Pas-de-Calais	80.2198	Cattle FYM	40.2131					1.36986	1.36986	9.58904	20.5479	9.58904	1.36986	4.10959		2.73973	2.73973		2.73973	6.84932	4.10959		4.10959	6.84932	8.21918	6.84932	5.47945	1.36986
	Barley	Nord-Pas-de-Calais	14.7826	Cattle FYM	25.8571							23.5294	41.1765	11.7647		5.88235				5.88235						11.7647
	Potato	Nord-Pas-de-Calais	45.9119	Cattle FYM	33.5625						2.73973	19.1781	13.6986	1.36986	1.36986	4.10959	1.36986	1.36986	2.73973	2.73973	1.36986	6.84932	10.9589	4.10959	4.10959	10.9589	9.58904		1.36986
	Grain maize	Nord-Pas-de-Calais	50	Cattle FYM	26.3333							13.3333	20	6.66667					6.66667			6.66667		6.66667		13.3333	13.3333	6.66667	6.66667
	Grass leys	Basse-Normandie	35.7143	Cattle slurry	25.125								4.54545		4.54545		9.09091	4.54545				9.09091	13.6364	13.6364	18.1818	4.54545	18.1818
	Permanent grassland	Nord-Pas-de-Calais	22.7723	Cattle slurry	24.8889								12.5				6.25				12.5	6.25		12.5	12.5	18.75	6.25					6.25			6.25
Poitou-Charentes	Soft wheat	Poitou-Charentes	8.58086	Cattle FYM	21.6667					3.84615	7.69231	3.84615	19.2308	26.9231	15.3846	11.5385	3.84615	3.84615										3.84615
	Oilseed rape	Poitou-Charentes	18.0952	Cattle FYM	24.8					21.6216	40.5405	32.4324	2.7027	2.7027
	Forage maize	Poitou-Charentes	85.8974	Cattle FYM	35.9455						1.49254	2.98507			1.49254	2.98507	1.49254	1.49254	2.98507	1.49254	7.46269	2.98507	4.47761	2.98507	4.47761		10.4478	29.8507	19.403	1.49254
	Barley	Poitou-Charentes	7.11297	Cattle FYM	21.7778						5.88235		17.6471	11.7647	23.5294	35.2941	5.88235
	Sunflower	Poitou-Charentes	19.9187	Cattle FYM	24.7097						6.12245	4.08163		2.04082		2.04082	10.2041	6.12245	2.04082		6.12245	10.2041	8.16327	2.04082	12.2449	8.16327	4.08163	12.2449	2.04082	2.04082
	Grain maize	Poitou-Charentes	18.8119	Pig slurry	32.6923						2.63158				2.63158				5.26316	5.26316	2.63158	13.1579	5.26316	10.5263	5.26316	13.1579	10.5263	7.89474	10.5263	5.26316
	Grass leys	Poitou-Charentes	29.368	Cattle FYM	20.32								22.5	12.5	10	2.5	15	7.5	2.5	2.5	5		5	10	2.5							2.5
	Permanent grassland	Pays-de-la-Loire	18.3544	Cattle FYM	15.375								13.3333			6.66667	6.66667	6.66667	13.3333	13.3333		13.3333			6.66667	6.66667	6.66667			6.66667
Pays-de-la-Loire	Soft wheat	Pays-de-la-Loire	14.0741	Cattle FYM	22.3636						2.63158	2.63158	2.63158	10.5263	44.7368	23.6842	5.26316						5.26316			2.63158
	Oilseed rape	Centre	13.0435	Cattle FYM	20.4286				3.125	15.625	40.625	40.625
	Forage maize	Pays-de-la-Loire	84.6939	Cattle FYM	31.9786			0.60241			0.60241	0.60241		2.40964		0.60241		1.20482	1.80723	0.60241	0.60241		3.01205	3.61446	5.42169	6.0241	23.494	26.506	18.0723	4.21687	0.60241
	Barley	Centre	5.55556	Cattle FYM	18.6					20	13.3333	20	13.3333	13.3333	20
	Potato	Picardie	42.7184	Vinasse	4						4.54545	36.3636	18.1818				2.27273		9.09091	2.27273			4.54545	2.27273		11.3636	6.81818					2.27273
	Sunflower	Pays-de-la-Loire	35.6522	Cattle FYM	22.4375						2.43902	2.43902		4.87805	2.43902			2.43902	2.43902		2.43902	2.43902	9.7561		9.7561	4.87805	24.3902	14.6341	14.6341
	Grain maize	Pays-de-la-Loire	56.8182	Cattle FYM	27.5								4			2			6	2	2	4	12	6	6	10	18	16	8	4
	Grass leys	Pays-de-la-Loire	34.2373	Cattle FYM	17.68								13.2075	13.2075	1.88679	7.54717	13.2075	1.88679		1.88679	3.77358	3.77358	7.54717	1.88679	11.3208	5.66038			3.77358	3.77358		1.88679				3.77358
	Permanent grassland	Pays-de-la-Loire	18.3544	Cattle FYM	15.375								13.3333			6.66667	6.66667	6.66667	13.3333	13.3333		13.3333			6.66667	6.66667	6.66667			6.66667
Picardie	Sugar beet	Picardie	56.3758	Vinasse	3.62069						8.97436	35.8974	30.7692	6.41026			2.5641			2.5641		2.5641	2.5641	7.69231
	Soft wheat	Picardie	3.07692	Cattle FYM	35								60		40
	Oilseed rape	Picardie	30.1887	Vinasse	2.30769					8.33333	20.8333	64.5833	4.16667	2.08333
	Forage maize	Picardie	82.0513	Cattle FYM	34.25					1.06383	1.06383	6.38298	12.766	6.38298	5.31915	3.19149	5.31915	6.38298	5.31915	6.38298	3.19149	2.12766	9.57447	4.25532	3.19149		4.25532	7.44681	4.25532		2.12766
	Barley	Picardie	5.95238	Cattle FYM	22							20	40	10									30
	Potato	Picardie	42.7184	Vinasse	4						4.54545	36.3636	18.1818				2.27273		9.09091	2.27273			4.54545	2.27273		11.3636	6.81818					2.27273
	Grain maize	Picardie	25.9259	Cattle FYM	29.125					4.7619	9.52381	14.2857	19.0476	9.52381	9.52381	4.7619					4.7619	4.7619					4.7619	9.52381	4.7619
	Grass leys	Centre	16.4179	Cattle FYM	18.7143								9.09091		18.1818	18.1818					9.09091			9.09091	9.09091		9.09091		9.09091					9.09091
	Permanent grassland	Picardie	19.7605	Cattle FYM	21								5				15		5		5	5	5	15	30	10					5
Provence-Alpes-Cote-d-Azur	Soft wheat	Rhone-Alpes	12.2605	Cattle FYM	21.8						6.25	6.25	6.25	28.125	28.125	6.25	3.125	3.125				9.375	3.125
	Oilseed rape	Franche-Comte	15.0943	Cattle FYM	23.3333			12.5		37.5	25	25
	Grain maize	Rhone-Alpes	38.1443	Cattle FYM	27.1081							1.35135				1.35135	1.35135	5.40541	2.7027	4.05405	5.40541	5.40541	8.10811	5.40541	6.75676	6.75676	20.2703	14.8649	10.8108
	Barley	Midi-Pyrenees	46.4567	Sheep FYM	26.8039							1.69492	6.77966	25.4237	35.5932	10.1695	1.69492						3.38983	1.69492		6.77966	3.38983	1.69492				1.69492
	Potato	Picardie	42.7184	Vinasse	4						4.54545	36.3636	18.1818				2.27273		9.09091	2.27273			4.54545	2.27273		11.3636	6.81818					2.27273
	Grass leys	Rhone-Alpes	51.4124	Cattle FYM	24.6429								6.55738	8.19672	3.27869	3.27869	6.55738	3.27869	4.91803	1.63934	4.91803	6.55738	11.4754	3.27869	14.7541	6.55738	4.91803	3.27869	1.63934	3.27869						1.63934
	Permanent grassland	Picardie	19.7605	Cattle FYM	21								5				15		5		5	5	5	15	30	10					5
Rhone-Alpes	Soft wheat	Rhone-Alpes	12.2605	Cattle FYM	21.8						6.25	6.25	6.25	28.125	28.125	6.25	3.125	3.125				9.375	3.125
	Oilseed rape	Bourgogne	12.6638	Cattle FYM	20.5556				11.1111		83.3333	5.55556
	Forage maize	Rhone-Alpes	85.4167	Cattle FYM	32.5556													7.31707			7.31707	4.87805	2.43902	2.43902	4.87805	7.31707	7.31707	36.5854	14.6341	4.87805
	Barley	Bourgogne	5.91133	Cattle FYM	19.8						25	16.6667	16.6667	16.6667		8.33333			8.33333				8.33333
	Potato	Picardie	42.7184	Vinasse	4						4.54545	36.3636	18.1818				2.27273		9.09091	2.27273			4.54545	2.27273		11.3636	6.81818					2.27273
	Grain maize	Rhone-Alpes	38.1443	Cattle FYM	27.1081							1.35135				1.35135	1.35135	5.40541	2.7027	4.05405	5.40541	5.40541	8.10811	5.40541	6.75676	6.75676	20.2703	14.8649	10.8108
	Grass leys	Rhone-Alpes	51.4124	Cattle FYM	24.6429								6.55738	8.19672	3.27869	3.27869	6.55738	3.27869	4.91803	1.63934	4.91803	6.55738	11.4754	3.27869	14.7541	6.55738	4.91803	3.27869	1.63934	3.27869						1.63934
	Permanent grassland	Picardie	19.7605	Cattle FYM	21								5				15		5		5	5	5	15	30	10					5
