# Supplementary material for: Data on spatio-temporal representation of mineral N fertilization and manure N application as well as ammonia volatilization in French regions for the crop year 2005/06
Source: Data Brief. 2018 Oct 4;21:1119–24. doi: 10.1016/j.dib.2018.09.119 (PMC6230964; doi:10.1016/j.dib.2018.09.119)
Supplement: Supplementary file 4 — Supplementary material [file mmc4.xlsx]

## Sheet: Feuil1
Table 5: crop area per region for the crop year 2005/06
Region	Crop	Crop area per region
(21 regions)	(12 crops)	(ha)
Alsace	Sugar beet	6258
	Soft wheat	38248.3
	Oilseed rape	4432
	Forage maize	14408.9
	Barley	4740
	Potato	1466
	Grain maize	130102
	Grass leys	8696.96
	Permanent grassland	69144
Aquitaine	Soft wheat	99380.1
	Oilseed rape	11080
	Forage maize	64374
	Barley	23967
	Potato	2016
	Sunflower	43997.6
	Grain maize	307079
	Grass leys	165672
	Permanent grassland	267842
Auvergne	Sugar beet	3732
	Soft wheat	102023
	Oilseed rape	17060
	Forage maize	26849.3
	Barley	30098
	Grain maize	31223.1
	Grass leys	266049
	Sunflower	11202
	Permanent grassland	860982
Basse-Normandie	Sugar beet	7472
	Soft wheat	195948
	Oilseed rape	41054
	Forage maize	167029
	Grain maize	18190.4
	Barley	38904
	Potato	1739
	Grass leys	103125
	Permanent grassland	524692
Bourgogne	Sugar beet	7526
	Soft wheat	308978
	Oilseed rape	158700
	Forage maize	24563.2
	Barley	185800
	Grain maize	44253
	Sunflower	32934.2
	Grass leys	120175
	Permanent grassland	685416
Bretagne	Soft wheat	282130
	Oilseed rape	46525
	Forage maize	278956
	Barley	71433
	Grain maize	130480
	Potato	9683
	Permanent grassland	130331
	Grass leys	473285
Centre	Sugar beet	21343
	Durum wheat	96899
	Soft wheat	688522
	Oilseed rape	305621
	Forage maize	28727.1
	Barley	245213
	Potato	8332
	Sunflower	78023.5
	Grain maize	28727.1
	Grass leys	140369
	Permanent grassland	231005
Champagne-Ardenne	Sugar beet	82045
	Soft wheat	392180
	Oilseed rape	170838
	Forage maize	33046.9
	Barley	257548
	Grain maize	40438.6
	Potato	18239
	Sunflower	13223.4
	Grass leys	17543.6
	Permanent grassland	279982
Franche-Comte	Sugar beet	1106
	Soft wheat	64810
	Oilseed rape	24253
	Forage maize	21953.3
	Barley	34540
	Grain maize	25700.8
	Sunflower	8710.4
	Grass leys	90666
	Permanent grassland	344501
Haute-Normandie	Sugar beet	18323
	Soft wheat	245567
	Oilseed rape	70137
	Forage maize	49435.6
	Barley	57032
	Grain maize	7724.92
	Potato	10660
	Grass leys	16792.5
	Permanent grassland	175092
Ile-de-France	Sugar beet	38618
	Durum wheat	4369
	Soft wheat	238815
	Oilseed rape	66137
	Forage maize	1278.6
	Barley	67504
	Grain maize	28091.8
	Potato	3744
	Sunflower	3920.66
	Grass leys	3237.88
	Permanent grassland	11863.6
Languedoc-Roussillon	Durum wheat	78530
	Soft wheat	3458.24
	Oilseed rape	5265
	Forage maize	1286.92
	Barley	7688
	Potato	1093
	Sunflower	18782.5
	Grain maize	1961.4
	Grass leys	58756.6
	Permanent grassland	116603
Limousin	Soft wheat	22148.9
	Oilseed rape	3183
	Forage maize	25028.2
	Grain maize	4123.71
	Barley	13185
	Sunflower	1827.21
	Grass leys	297135
	Permanent grassland	401883
Lorraine	Soft wheat	219899
	Oilseed rape	131823
	Forage maize	66598.8
	Barley	153850
	Sunflower	1725.28
	Grain maize	8031.69
	Grass leys	44071
	Permanent grassland	427331
Midi-Pyrenees	Durum wheat	130621
	Soft wheat	210941
	Oilseed rape	34090
	Forage maize	47787.5
	Barley	91735
	Sunflower	166881
	Grain maize	165274
	Grass leys	463990
	Permanent grassland	546178
Nord-Pas-de-Calais	Sugar beet	54955
	Soft wheat	261793
	Oilseed rape	21636
	Forage maize	67257.9
	Barley	66796
	Potato	45534
	Grain maize	14157.1
	Grass leys	10736
	Permanent grassland	156479
Pays-de-la-Loire	Durum wheat	29990
	Soft wheat	356654
	Oilseed rape	51800
	Forage maize	267322
	Barley	45910
	Potato	1358
	Sunflower	38818
	Grain maize	106526
	Permanent grassland	424929
	Grass leys	506490
Picardie	Sugar beet	137095
	Soft wheat	356390
	Oilseed rape	99608
	Forage maize	42085.6
	Barley	113580
	Potato	44986
	Grain maize	36938.9
	Grass leys	11776.5
	Permanent grassland	141891
Poitou-Charentes	Durum wheat	43182
	Soft wheat	376204
	Oilseed rape	118118
	Forage maize	57054.2
	Barley	98500
	Sunflower	151655
	Grain maize	142887
	Grass leys	230375
	Permanent grassland	202070
Provence-Alpes-Cote-d-Azur	Durum wheat	59614
	Soft wheat	4526.54
	Oilseed rape	2467
	Grain maize	3424.21
	Barley	9289
	Potato	1062
	Sunflower	6389.84
	Grass leys	44299
	Permanent grassland	75241.6
Rhone-Alpes	Durum wheat	9480
	Soft wheat	107804
	Oilseed rape	21483
	Forage maize	52096.9
	Grain maize	107362
	Barley	46269
	Potato	2726
	Sunflower	21550.4
	Grass leys	162857
	Permanent grassland	576665
