# Supplementary material for: Data on spatio-temporal representation of mineral N fertilization and manure N application as well as ammonia volatilization in French regions for the crop year 2005/06
Source: Data Brief. 2018 Oct 4;21:1119–24. doi: 10.1016/j.dib.2018.09.119 (PMC6230964; doi:10.1016/j.dib.2018.09.119)
Supplement: Supplementary file 5 — Supplementary material [file mmc5.xlsx]

## Sheet: Feuil1
Table 6: distribution of total nitrogen (N) and ammoniacal nitrogen (TAN) fertilizer use, annual ammonia (NH3) emissions and ammonia emission factors (EF) per fertilizer type and per region in France estimated using the CADASTRE_NH3 approach for 2005/06
Region	Type of mineral fertilizer or organic manure applied	N applied	Ammoniacal N applied	Annual emissions	Regional emission factor
(21 regions)	(3 mineral fertilizers 5 organic manure)	(Mg N)	(Mg ammoniacal N)	(Mg NH3*)	(ratio of N applied for mineral fertilizers and % ammoniacal N applied for organic manure )
Alsace	Ammonium nitrate	24883.8	12416.5	776.947	0.031223
	Nitrogen solution	5114.96	3803.72	598.519	0.117014
	Urea	4045.62	4045.62	1173.22	0.289998
	Total mineral fertilizers	34044.4	20265.8	2548.69	-
	Cattle farm yard manure	4872.31	487.231	347.731	0.587743
	Cattle slurry	1313.29	525.315	396.242	0.621182
	Sheep farm yard manure	-	-	-	-
	Pig slurry	646.801	388.081	229.935	0.487935
	Vinasse	534.72	106.944	16.4859	0.126951
	Total organic manure	7367.12	1507.57	990.393	-
	Total	48778.6	23280.9	3539.08	-
Aquitaine	Ammonium nitrate	51634.2	25653	2028.17	0.0392796
	Nitrogen solution	14127.7	10534.9	2893.6	0.204817
	Urea	40402.7	40402.7	8269.89	0.204687
	Total mineral fertilizers	106165	76590.5	13191.7	-
	Cattle farm yard manure	28672.9	2867.29	2245.12	0.644834
	Cattle slurry	-	-	-	-
	Sheep farm yard manure	-	-	-	-
	Pig slurry	-	-	-	-
	Vinasse	107.65	21.5301	3.82906	0.146462
	Total organic manure	28780.5	2888.82	2248.95	-
	Total	163726	82368.2	15440.6	-
Auvergne	Ammonium nitrate	51604.1	25709	1130.47	0.0219066
	Nitrogen solution	8356.45	6200.05	733.349	0.0877584
	Urea	7577.68	7577.68	1848.97	0.244003
	Total mineral fertilizers	67538.2	39486.7	3712.79	-
	Cattle farm yard manure	27527.8	2752.78	2086.73	0.624272
	Cattle slurry	-	-	-	-
	Sheep farm yard manure	-	-	-	-
	Pig slurry	-	-	-	-
	Vinasse	272.2	54.44	8.14548	0.123219
	Total organic manure	27800	2807.22	2094.87	-
	Total	123138	45101.2	5807.67	-
Basse-Normandie	Ammonium nitrate	47155.3	23548.2	2684.89	0.0569372
	Nitrogen solution	21280.8	15798.2	3266.33	0.153488
	Urea	7556.59	7556.59	2339.06	0.309539
	Total mineral fertilizers	75992.7	46903	8290.28	-
	Cattle farm yard manure	41909.5	4190.95	3494.86	0.686746
	Cattle slurry	3372.44	1348.98	789.54	0.482002
	Sheep farm yard manure	-	-	-	-
	Pig slurry	2181.16	1308.69	820.776	0.516494
	Vinasse	336.278	67.2556	14.0487	0.172023
	Total organic manure	47799.4	6915.88	5119.23	-
	Total	171592	60734.7	13409.5	-
Bourgogne	Ammonium nitrate	98270.6	48984.8	2786.76	0.028358
	Nitrogen solution	62547.3	46562.7	5969.33	0.095437
	Urea	2620.78	2620.78	576.644	0.220028
	Total mineral fertilizers	163439	98168.2	9332.74	-
	Cattle farm yard manure	29284.7	2928.47	2207.44	0.620766
	Cattle slurry	-	-	-	-
	Pig farm yard manure	-	-	-	-
	Vinasse	245.178	49.0356	13.3351	0.223957
	Total organic manure	29529.9	2977.5	2220.78	-
	Total	222498	104123	11553.5	-
Bretagne	Ammonium nitrate	73520.2	36521.6	2396.56	0.0325972
	Nitrogen solution	5387.94	4002.25	492.889	0.09148
	Urea	6626.17	6626.17	1459.69	0.220292
	Total mineral fertilizers	85534.3	47150	4349.13	-
	Cattle farm yard manure	40951.8	4095.18	3412.38	0.68622
	Cattle slurry	27385.5	10954.2	8298.52	0.623877
	Sheep farm yard manure	-	-	-	-
	Pig slurry	35827	21496.2	9354.71	0.358383
	Vinasse	517.053	103.411	12.1922	0.0970945
	Total organic manure	104681	36649	21077.8	-
	Total	294897	120448	25426.9	-
Centre	Ammonium nitrate	119944	59743	4936.46	0.0411564
	Nitrogen solution	111704	83347.1	15622.6	0.139857
	Urea	33050.6	33050.6	9580.16	0.289864
	Total mineral fertilizers	264698	176141	30139.2	-
	Cattle farm yard manure	24263.4	2426.34	1934.57	0.656615
	Cattle slurry	-	-	-	-
	Sheep farm yard manure	-	-	-	-
	Pig slurry	-	-	-	-
	Vinasse	6958.02	1391.6	546.431	0.323369
	Total organic manure	23734.7	2487.49	1932.6	-
	Total	319654	182446	32071.8	-
Champagne-Ardenne	Ammonium nitrate	44965.7	22402	1915.86	0.0426072
	Nitrogen solution	128215	95608.8	23022.8	0.179564
	Urea	7846.95	7846.95	2378.89	0.303161
	Total mineral fertilizers	181028	125858	27317.6	-
	Cattle farm yard manure	24263.4	2426.34	1934.57	0.656615
	Cattle slurry	-	-	-	-
	Sheep farm yard manure	-	-	-	-
	Pig slurry	-	-	-	-
	Vinasse	6958.02	1391.6	546.431	0.323369
	Total organic manure	31221.5	3817.95	2481	-
	Total	243471	133494	29798.6	-
Franche-Comte	Ammonium nitrate	35865	17873.8	1259.22	0.0351099
	Nitrogen solution	14366.1	10643.5	1920.14	0.133658
	Urea	866.571	866.571	153.296	0.176899
	Total mineral fertilizers	51097.7	29383.9	3332.65	-
	Cattle farm yard manure	18503.8	1850.38	1314.13	0.584867
	Cattle slurry	-	-	-	-
	Sheep farm yard manure	-	-	-	-
	Pig slurry	-	-	-	-
	Vinasse	80.6681	16.1336	3.85133	0.196589
	Total organic manure	18584.4	1866.51	1317.98	-
	Total	88266.5	33116.9	4650.63	-
Haute-Normandie	Ammonium nitrate	30584.2	15172.5	1059.05	0.0346273
	Nitrogen solution	45367.2	33880.6	5223.43	0.115137
	Urea	3505.88	3505.88	869.099	0.247898
	Total mineral fertilizers	79457.2	52559	7151.58	-
	Cattle farm yard manure	15415.4	1541.54	1257.22	0.671636
	Cattle slurry	-	-	-	-
	Sheep farm yard manure	-	-	-	-
	Pig slurry	-	-	-	-
	Vinasse	1166.14	233.228	39.663	0.14005
	Total organic manure	16581.6	1774.77	1296.88	-
	Total	112620	56108.5	8448.46	-
Ile-de-France	Ammonium nitrate	52912.4	26339.5	2228.93	0.042125
	Nitrogen solution	14954.4	11160.3	2089.16	0.139702
	Urea	5751.73	5751.73	1753.21	0.304814
	Total mineral fertilizers	73618.5	43251.5	6071.3	-
	Cattle farm yard manure	968.28	96.828	77.7769	0.661499
	Cattle slurry	-	-	-	-
	Sheep farm yard manure	-	-	-	-
	Pig slurry	-	-	-	-
	Vinasse	5168.9	1032.88	401.989	0.320511
	Total organic manure	6137.18	1129.71	479.766	-
	Total	85892.9	45510.9	6551.06	-
Languedoc-Roussillon	Ammonium nitrate	17530.7	8695.09	1311.41	0.0748065
	Nitrogen solution	904.317	671.985	176.41	0.195076
	Urea	2912.16	2912.16	1038.75	0.356694
	Total mineral fertilizers	21347.2	12279.2	2526.57	-
	Cattle farm yard manure	3972.38	397.238	347.166	0.719723
	Cattle slurry	-	-	-	-
	Sheep farm yard manure	895.8	89.58	83.657	0.769078
	Pig slurry	-	-	-	-
	Vinasse	59.5544	11.9109	4.87917	0.33735
	Total organic manure	4927.74	498.729	435.702	-
	Total	31202.6	13276.7	2962.27	-
Limousin	Ammonium nitrate	26560.8	13270.2	255.672	0.00962591
	Nitrogen solution	5541.95	4119.77	221.45	0.0399588
	Urea	2801.18	2801.18	255.252	0.091123
	Total mineral fertilizers	34903.9	20191.1	732.374	-
	Cattle farm yard manure	15635.3	1563.53	1277.63	0.672943
	Cattle slurry	-	-	-	-
	Sheep farm yard manure	-	-	-	-
	Pig slurry	-	-	-	-
	Total organic manure	15635.3	1563.53	1277.63	-
	Total	66174.5	23318.2	1277.63	-
Lorraine	Ammonium nitrate	45772.8	22771.9	1280.32	0.0279711
	Nitrogen solution	66046.5	49099.1	7832.4	0.118589
	Urea	7115.61	7115.61	1886.12	0.265068
	Total mineral fertilizers	118935	78986.6	10998.8	-
	Cattle farm yard manure	35471.8	3547.18	2777.82	0.644911
	Cattle slurry	-	-	-	-
	Sheep farm yard manure	-	-	-	-
	Pig slurry	-	-	-	-
	Total organic manure	35471.8	3547.18	2777.82	-
	Total	189879	86081	2777.82	-
Midi-Pyrenees	Ammonium nitrate	118569	58894.5	7010.75	0.0591281
	Nitrogen solution	4827.27	3582.48	875.716	0.18141
	Urea	19585.1	19585.1	5897.73	0.301133
	Total mineral fertilizers	142981	82062.2	13784.2	-
	Cattle farm yard manure	38537.3	3853.73	3020.27	0.645421
	Cattle slurry	-	-	-	-
	Sheep farm yard manure	10280.7	1028.07	908.404	0.727669
	Pig slurry	-	-	-	-
	Total organic manure	48818.1	4881.81	3928.67	-
	Total	240617	91825.8	3928.67	-
Nord-Pas-de-Calais	Ammonium nitrate	69479.7	34597.5	3134.3	0.045111
	Nitrogen solution	14310	10657.3	1911.33	0.133567
	Urea	1582.94	1582.94	484.398	0.306012
	Total mineral fertilizers	85372.5	46837.7	5530.03	-
	Cattle farm yard manure	26749.8	2674.98	2169.17	0.667808
	Cattle slurry	3898.63	1559.45	1023.44	0.540466
	Sheep farm yard manure	-	-	-	-
	Pig slurry	-	-	-	-
	Vinasse	471.03	94.2061	25.8492	0.225968
	Total organic manure	31119.4	4328.64	3218.45	-
	Total	147611	55495	8748.48	-
Pays-de-Loire	Ammonium nitrate	93713.6	46529	2638.92	0.0281595
	Nitrogen solution	21685.3	16159.5	1913.9	0.0882578
	Urea	13815.9	13815.9	2864.53	0.207337
	Total mineral fertilizers	129215	76504.3	7417.36	-
	Cattle farm yard manure	77831.5	7783.15	6583.01	0.696544
	Cattle slurry	-	-	-	-
	Sheep farm yard manure	-	-	-	-
	Pig slurry	-	-	-	-
	Vinasse	72.5146	14.5029	3.43055	0.194799
	Total organic manure	77904	7797.65	6586.44	-
	Total	285023	92099.7	14003.8	-
Picardie	Ammonium nitrate	59448.8	29609.9	2828.93	0.0475859
	Nitrogen solution	66964.8	49779.1	12270.3	0.183235
	Urea	4542.51	4542.51	1621.57	0.356977
	Total mineral fertilizers	130956	83931.5	16720.8	-
	Cattle farm yard manure	13940.5	1394.05	1083.73	0.640209
	Cattle slurry	-	-	-	-
	Sheep farm yard manure	-	-	-	-
	Pig slurry	-	-	-	-
	Vinasse	13315.6	2663.12	998.713	0.308836
	Total organic manure	27256.1	4057.18	2082.44	-
	Total	185468	92045.9	18803.2	-
Poitou-Charentes	Ammonium nitrate	79349.4	39375.8	3100.8	0.0390778
	Nitrogen solution	38419.2	28603	7025.18	0.182856
	Urea	31506.3	31506.3	9210.84	0.292349
	Total mineral fertilizers	149275	99485.1	19336.8	-
	Cattle farm yard manure	29659.4	2965.94	2489.91	0.691355
	Cattle slurry	-	-	-	-
	Sheep farm yard manure	-	-	-	-
	Pig slurry	4393.8	2636.28	1924.26	0.601107
	Total organic manure	34053.2	5602.22	4414.18	-
	Total	217381	110690	4414.18	-
Provence-Alpes-Cote-d-Azur	Ammonium nitrate	12801.1	6388.25	1005.28	0.078531
	Nitrogen solution	2818.84	2088.27	847.129	0.300524
	Urea	844.848	844.848	368.048	0.435638
	Total mineral fertilizers	16464.8	9321.37	2220.46	-
	Cattle farm yard manure	4599.74	459.974	344.741	0.617218
	Cattle slurry	-	-	-	-
	Sheep farm yard manure	1041.02	104.102	91.2724	0.722038
	Pig slurry	-	-	-	-
	Vinasse	56.7087	11.3417	5.93963	0.431279
	Total organic manure	5697.47	575.418	441.953	-
	Total	27859.7	10472.2	2662.41	-
Rhone-Alpes	Ammonium nitrate	59245.9	29535.9	2331.82	0.0393583
	Nitrogen solution	24261.8	17990.1	2084.24	0.0859064
	Urea	6688.9	6688.9	1354.3	0.20247
	Total mineral fertilizers	90196.5	54214.9	5770.36	-
	Cattle farm yard manure	38055.8	3805.58	2811.28	0.608361
	Cattle slurry	-	-	-	-
	Sheep farm yard manure	-	-	-	-
	Pig slurry	-	-	-	-
	Vinasse	145.563	29.1126	3.1555	0.0892619
	Total organic manure	38201.4	3834.7	2814.43	-
	Total	166599	61884.3	8584.8	-
Total France	Ammonium nitrate	1.21381e+06	604032	48101.5	0.0396285
	Nitrogen solution	677202	504293	96990.2	0.143222
	Urea	211247	211247	55383.7	0.262175
	Total mineral fertilizers	2.10226e+06	1.31957e+06	200475	-
	Cattle farm yard manure	539418	53941.8	43142.9	0.658662
	Cattle slurry	35969.9	14387.9	10507.7	0.601436
	Sheep farm yard manure	12217.6	1221.76	1083.33	0.730225
	Pig slurry	43048.8	25829.3	12329.7	0.393114
	Vinasse	30648	6128.7	2174.34	0.292171
	Total organic manure	661302	101509	69238	-
	Total	3.42486e+06	1.52259e+06	269713	-
* NH3: ammonia
